# Supplementary material for: A cryptic new species of Chlidonoptera Karsch, 1892 from the south west protected zone of the Central African Republic (Insecta, Mantodea, Hymenopodidae)
Source: Zookeys. 2020 Mar 9;917:63–83. doi: 10.3897/zookeys.917.39270 (PMC7076057; doi:10.3897/zookeys.917.39270)
Supplement: XML Treatment for Chlidonoptera [file zookeys.917.39270-treatment1.xml]

<!DOCTYPE tp:taxon-treatment
  PUBLIC "-//TaxonX//DTD Taxonomic Treatment Publishing DTD v0 20100105//EN" "tax-treatment-NSO.dtd">
<tp:taxon-treatment xmlns:tp="http://www.plazi.org/taxpub"><tp:treatment-meta><kwd-group><label>Taxon classification</label><kwd><named-content xmlns:xlink="http://www.w3.org/1999/xlink" content-type="kingdom">Animalia</named-content></kwd><kwd><named-content xmlns:xlink="http://www.w3.org/1999/xlink" content-type="order">Mantodea</named-content></kwd><kwd><named-content xmlns:xlink="http://www.w3.org/1999/xlink" content-type="family">Hymenopodidae</named-content></kwd></kwd-group><mixed-citation publication-type="journal"><person-group><name><surname>Moulin</surname><given-names>Nicolas</given-names></name></person-group><article-title>A cryptic new species of <italic><tp:taxon-name><tp:taxon-name-part taxon-name-part-type="genus" reg="Chlidonoptera">Chlidonoptera</tp:taxon-name-part></tp:taxon-name></italic> Karsch, 1892 from the south west protected zone of the Central African Republic (<tp:taxon-name><tp:taxon-name-part taxon-name-part-type="class">Insecta</tp:taxon-name-part></tp:taxon-name>, <tp:taxon-name><tp:taxon-name-part taxon-name-part-type="order">Mantodea</tp:taxon-name-part></tp:taxon-name>, <tp:taxon-name><tp:taxon-name-part taxon-name-part-type="family">Hymenopodidae</tp:taxon-name-part></tp:taxon-name>)</article-title><source>Zookeys</source><day>09</day><month>3</month><year>2020</year><volume>917</volume><fpage>63</fpage><lpage>83</lpage><pub-id pub-id-type="doi">10.3897/zookeys.917.39270</pub-id></mixed-citation></tp:treatment-meta><tp:nomenclature><tp:taxon-name><object-id xmlns:xlink="http://www.w3.org/1999/xlink" content-type="arpha" xlink:type="simple">BA9BA587-7F91-52CB-B0A7-683A19FE55F8</object-id>
            <tp:taxon-name-part taxon-name-part-type="genus" reg="Chlidonoptera">Chlidonoptera</tp:taxon-name-part>
          </tp:taxon-name><tp:taxon-authority>Karsch, 1892</tp:taxon-authority><tp:nomenclature-citation-list><tp:nomenclature-citation><tp:taxon-name>
                <tp:taxon-name-part taxon-name-part-type="genus" reg="Chlidonoptera">Chlidonoptera</tp:taxon-name-part></tp:taxon-name><comment>: Karsch 1892: 68; Karsch 1892: 150; <xref ref-type="bibr" rid="B14">Karsch 1894</xref>: 278; <xref ref-type="bibr" rid="B29">Saussure 1898</xref>: 789; <xref ref-type="bibr" rid="B15">Kirby 1904</xref>: 292; <xref ref-type="bibr" rid="B8">Giglio-Tos 1927</xref>: 563; <xref ref-type="bibr" rid="B1">Beier 1934</xref>: 26; <xref ref-type="bibr" rid="B2">Beier 1964</xref>: 939; <xref ref-type="bibr" rid="B24">Roy 1964</xref>: 764; <xref ref-type="bibr" rid="B25">Roy 1965</xref>: 595; <xref ref-type="bibr" rid="B22">Ragge and Roy 1967</xref>: 634; <xref ref-type="bibr" rid="B3">Beier 1968</xref>: 6; <xref ref-type="bibr" rid="B26">Roy 1975</xref>: 163; <xref ref-type="bibr" rid="B28">Roy and Leston 1975</xref>: 329; <xref ref-type="bibr" rid="B6">Ehrmann 2002</xref>: 95; <xref ref-type="bibr" rid="B21">Otte and Spearman 2005</xref>: 86; Svenson et al. 2016: 6; <xref ref-type="bibr" rid="B30">Schwarz and Roy 2019</xref>: 151.</comment></tp:nomenclature-citation></tp:nomenclature-citation-list></tp:nomenclature><tp:treatment-sec sec-type="type species" id="SECID0E1KAE"><title>Type species.</title><p><italic><tp:taxon-name><tp:taxon-name-part taxon-name-part-type="genus" reg="Chlidonoptera">Chlidonoptera</tp:taxon-name-part> <tp:taxon-name-part taxon-name-part-type="species" reg="vexillum">vexillum</tp:taxon-name-part></tp:taxon-name></italic> Karsch, 1892.</p></tp:treatment-sec><tp:treatment-sec sec-type="Taxonomic history" id="SECID0ELLAE"><title>Taxonomic history.</title><p>Fred Karsch created the genus <italic><tp:taxon-name><tp:taxon-name-part taxon-name-part-type="genus" reg="Chlidonoptera">Chlidonoptera</tp:taxon-name-part></tp:taxon-name></italic> in 1892 (p. 68) for two females specimen collected by Dr. P. Preuss in Cameroon, at Buea, <italic><tp:taxon-name><tp:taxon-name-part taxon-name-part-type="genus" reg="Chlidonoptera">C.</tp:taxon-name-part> <tp:taxon-name-part taxon-name-part-type="species" reg="vexillum">vexillum</tp:taxon-name-part></tp:taxon-name></italic> Karsch, 1892. Karsch (1892: 150) cited <italic><tp:taxon-name><tp:taxon-name-part taxon-name-part-type="genus" reg="Chlidonoptera">C.</tp:taxon-name-part> <tp:taxon-name-part taxon-name-part-type="species" reg="vexillum">vexillum</tp:taxon-name-part></tp:taxon-name></italic> from the collections of Dr P. Preuss in Cameroon, with a relatively detailed description of female types from Buea. In a new list of <tp:taxon-name><tp:taxon-name-part taxon-name-part-type="order">Mantodea</tp:taxon-name-part></tp:taxon-name> collected by Dr P. Preuss in Cameroon, <xref ref-type="bibr" rid="B14">Karsch (1894</xref>: 278) for a third time cited the two females from Buea, with an illustration of a female at the end of the document. H. de Saussure created the genus <italic><tp:taxon-name><tp:taxon-name-part taxon-name-part-type="genus" reg="Bomistria">Bomistria</tp:taxon-name-part></tp:taxon-name></italic> in 1898 (pg. 202) for a male specimen from Gabon, <italic><tp:taxon-name><tp:taxon-name-part taxon-name-part-type="genus" reg="Bomistria">B.</tp:taxon-name-part> <tp:taxon-name-part taxon-name-part-type="species" reg="lunata">lunata</tp:taxon-name-part></tp:taxon-name></italic> Saussure, 1898. In 1900, Y. Sjöstedt (pg. 20) gave measurements for females of <italic><tp:taxon-name><tp:taxon-name-part taxon-name-part-type="genus" reg="Chlidonoptera">C.</tp:taxon-name-part> <tp:taxon-name-part taxon-name-part-type="species" reg="vexillum">vexillum</tp:taxon-name-part></tp:taxon-name></italic> and males of <italic><tp:taxon-name><tp:taxon-name-part taxon-name-part-type="genus" reg="Bomistria">B.</tp:taxon-name-part> <tp:taxon-name-part taxon-name-part-type="species" reg="lunata">lunata</tp:taxon-name-part></tp:taxon-name></italic>, without putting them in synonymy. The genus was then misspelled, ‘<italic><tp:taxon-name><tp:taxon-name-part taxon-name-part-type="genus" reg="Clidonoptera">Clidonoptera</tp:taxon-name-part></tp:taxon-name></italic>.’ W.F. <xref ref-type="bibr" rid="B15">Kirby (1904</xref>: 292) continued to conserve the two species, <italic><tp:taxon-name><tp:taxon-name-part taxon-name-part-type="genus" reg="Chlidonoptera">C.</tp:taxon-name-part> <tp:taxon-name-part taxon-name-part-type="species" reg="vexillum">vexillum</tp:taxon-name-part></tp:taxon-name></italic> and <italic><tp:taxon-name><tp:taxon-name-part taxon-name-part-type="genus" reg="Bomistria">Bomistria</tp:taxon-name-part> <tp:taxon-name-part taxon-name-part-type="species" reg="lunata">lunata</tp:taxon-name-part></tp:taxon-name></italic>, with also a misspelling in the Sjöstedt citation, ‘<italic><tp:taxon-name><tp:taxon-name-part taxon-name-part-type="genus" reg="Chlinidonoptera">Chlinidonoptera</tp:taxon-name-part></tp:taxon-name></italic>.’ F. <xref ref-type="bibr" rid="B36">Werner (1908</xref>: 52), making the point between <italic><tp:taxon-name><tp:taxon-name-part taxon-name-part-type="genus" reg="Chlidonoptera">Chlidonoptera</tp:taxon-name-part> <tp:taxon-name-part taxon-name-part-type="species" reg="vexillum">vexillum</tp:taxon-name-part></tp:taxon-name></italic> and <italic><tp:taxon-name><tp:taxon-name-part taxon-name-part-type="genus" reg="Bomistria">Bomistria</tp:taxon-name-part> <tp:taxon-name-part taxon-name-part-type="species" reg="lunata">lunata</tp:taxon-name-part></tp:taxon-name></italic> with supporting illustrations. But, in 1915, Giglio-Tos clarified the situation: <italic><tp:taxon-name><tp:taxon-name-part taxon-name-part-type="genus" reg="Bomistria">B.</tp:taxon-name-part> <tp:taxon-name-part taxon-name-part-type="species" reg="lunata">lunata</tp:taxon-name-part></tp:taxon-name></italic> of Saussure is the male of <italic><tp:taxon-name><tp:taxon-name-part taxon-name-part-type="genus" reg="Chlidonoptera">C.</tp:taxon-name-part> <tp:taxon-name-part taxon-name-part-type="species" reg="vexillum">vexillum</tp:taxon-name-part></tp:taxon-name></italic> and as the female <italic><tp:taxon-name><tp:taxon-name-part taxon-name-part-type="genus" reg="Bomistria">B.</tp:taxon-name-part> <tp:taxon-name-part taxon-name-part-type="species" reg="lunata">lunata</tp:taxon-name-part></tp:taxon-name></italic> of F. Werner would be a new genus with a new species, <italic><tp:taxon-name><tp:taxon-name-part taxon-name-part-type="genus" reg="Anabomistria">Anabomistria</tp:taxon-name-part> <tp:taxon-name-part taxon-name-part-type="species" reg="werneri">werneri</tp:taxon-name-part></tp:taxon-name></italic> Giglio-Tos, 1915. The location of <italic><tp:taxon-name><tp:taxon-name-part taxon-name-part-type="genus" reg="Anabomistria">A.</tp:taxon-name-part> <tp:taxon-name-part taxon-name-part-type="species" reg="werneri">werneri</tp:taxon-name-part></tp:taxon-name></italic> was listed only as ‘Africa’ (<xref ref-type="bibr" rid="B8">Giglio-Tos 1927</xref>: 563). In his great synthesis work, <italic>Genera Insectorum</italic>, <xref ref-type="bibr" rid="B1">Beier (1934</xref>: 26) listed <italic><tp:taxon-name><tp:taxon-name-part taxon-name-part-type="genus" reg="Chlidonoptera">C.</tp:taxon-name-part> <tp:taxon-name-part taxon-name-part-type="species" reg="vexillum">vexillum</tp:taxon-name-part></tp:taxon-name></italic> and <italic><tp:taxon-name><tp:taxon-name-part taxon-name-part-type="genus" reg="Anabomistria">A.</tp:taxon-name-part> <tp:taxon-name-part taxon-name-part-type="species" reg="werneri">werneri</tp:taxon-name-part></tp:taxon-name></italic> with a description of their morphological features. He stated that <italic><tp:taxon-name><tp:taxon-name-part taxon-name-part-type="genus" reg="Anabomistria">A.</tp:taxon-name-part> <tp:taxon-name-part taxon-name-part-type="species" reg="werneri">werneri</tp:taxon-name-part></tp:taxon-name></italic> is from East Africa. Then, in 1964 (p. 939), he confirmed the locality of these species in <tp:taxon-name><tp:taxon-name-part taxon-name-part-type="family">Hymenopodidae</tp:taxon-name-part></tp:taxon-name> and <tp:taxon-name><tp:taxon-name-part taxon-name-part-type="subfamily">Hymenopodinae</tp:taxon-name-part></tp:taxon-name>. That same year, R. <xref ref-type="bibr" rid="B24">Roy (1964)</xref> synthesised data about <tp:taxon-name><tp:taxon-name-part taxon-name-part-type="order">Mantodea</tp:taxon-name-part></tp:taxon-name> from the Ivory Coast forest, wherein a new species of <italic><tp:taxon-name><tp:taxon-name-part taxon-name-part-type="genus" reg="Chlidonoptera">Chlidonoptera</tp:taxon-name-part></tp:taxon-name></italic> was described, <italic><tp:taxon-name><tp:taxon-name-part taxon-name-part-type="genus" reg="Chlidonoptera">C.</tp:taxon-name-part> <tp:taxon-name-part taxon-name-part-type="species" reg="chopardi">chopardi</tp:taxon-name-part></tp:taxon-name></italic> (p. 764); the male genitalia of which were compared with those of <italic><tp:taxon-name><tp:taxon-name-part taxon-name-part-type="genus" reg="Chlidonoptera">C.</tp:taxon-name-part> <tp:taxon-name-part taxon-name-part-type="species" reg="vexillum">vexillum</tp:taxon-name-part></tp:taxon-name></italic>. At the same time, the author reconsidered the genus <italic><tp:taxon-name><tp:taxon-name-part taxon-name-part-type="genus" reg="Anabomestria">Anabomestria</tp:taxon-name-part></tp:taxon-name></italic> and logically placed <italic><tp:taxon-name><tp:taxon-name-part taxon-name-part-type="genus" reg="Anabomistria">A.</tp:taxon-name-part> <tp:taxon-name-part taxon-name-part-type="species" reg="werneri">werneri</tp:taxon-name-part></tp:taxon-name></italic> in the genus <italic><tp:taxon-name><tp:taxon-name-part taxon-name-part-type="genus" reg="Chlidonoptera">Chlidonoptera</tp:taxon-name-part></tp:taxon-name></italic>. M. <xref ref-type="bibr" rid="B3">Beier (1968</xref>: 6, fig. 6b) illustrated the right forewing of <italic><tp:taxon-name><tp:taxon-name-part taxon-name-part-type="genus" reg="Anabomistria">A.</tp:taxon-name-part> <tp:taxon-name-part taxon-name-part-type="species" reg="werneri">werneri</tp:taxon-name-part></tp:taxon-name></italic>’s female but the taxonomic change of genus made by Roy four years earlier was not taken into account. Later, <italic><tp:taxon-name><tp:taxon-name-part taxon-name-part-type="genus" reg="Chlidonoptera">Chlidonoptera</tp:taxon-name-part> <tp:taxon-name-part taxon-name-part-type="species" reg="lestoni">lestoni</tp:taxon-name-part></tp:taxon-name></italic> was described (<xref ref-type="bibr" rid="B28">Roy and Leston 1975</xref>: 329) from Ghana. In that same work, <italic><tp:taxon-name><tp:taxon-name-part taxon-name-part-type="genus" reg="Chlidonoptera">C.</tp:taxon-name-part> <tp:taxon-name-part taxon-name-part-type="species" reg="chopardi">chopardi</tp:taxon-name-part></tp:taxon-name></italic> was also cited. A comparison of the posterior process (pda) of the ventral phallomere was illustrated for <italic><tp:taxon-name><tp:taxon-name-part taxon-name-part-type="genus" reg="Chlidonoptera">C.</tp:taxon-name-part> <tp:taxon-name-part taxon-name-part-type="species" reg="chopardi">chopardi</tp:taxon-name-part></tp:taxon-name></italic>, <italic><tp:taxon-name><tp:taxon-name-part taxon-name-part-type="genus" reg="Chlidonoptera">C.</tp:taxon-name-part> <tp:taxon-name-part taxon-name-part-type="species" reg="lestoni">lestoni</tp:taxon-name-part></tp:taxon-name></italic>, and <italic><tp:taxon-name><tp:taxon-name-part taxon-name-part-type="genus" reg="Chlidonoptera">C.</tp:taxon-name-part> <tp:taxon-name-part taxon-name-part-type="species" reg="vexillum">vexillum</tp:taxon-name-part></tp:taxon-name></italic>. It was assumed that <italic><tp:taxon-name><tp:taxon-name-part taxon-name-part-type="genus" reg="Chlidonoptera">C.</tp:taxon-name-part> <tp:taxon-name-part taxon-name-part-type="species" reg="lestoni">lestoni</tp:taxon-name-part></tp:taxon-name></italic> was close to <italic><tp:taxon-name><tp:taxon-name-part taxon-name-part-type="genus" reg="Chlidonoptera">C.</tp:taxon-name-part> <tp:taxon-name-part taxon-name-part-type="species" reg="vexillum">vexillum</tp:taxon-name-part></tp:taxon-name></italic> but distinct; this was not like that which D. Leston wrote in 1968. F. <xref ref-type="bibr" rid="B17">Lombardo (1997</xref>: 80) completed the description of <italic><tp:taxon-name><tp:taxon-name-part taxon-name-part-type="genus" reg="Chlidonoptera">C.</tp:taxon-name-part> <tp:taxon-name-part taxon-name-part-type="species" reg="werneri">werneri</tp:taxon-name-part></tp:taxon-name></italic> with a male specimen collected from Tanzania. Finally, R. <xref ref-type="bibr" rid="B6">Ehrmann (2002</xref>: 96) summarised all that was known about <italic><tp:taxon-name><tp:taxon-name-part taxon-name-part-type="genus" reg="Chlidonoptera">Chlidonoptera</tp:taxon-name-part></tp:taxon-name></italic> and D. Otte &amp; L. Spearman did the same in 2005 (p 86).</p></tp:treatment-sec><ref-list><ref id="B14"><mixed-citation xmlns:xlink="http://www.w3.org/1999/xlink" xlink:type="simple"><person-group><name name-style="western"><surname>Karsch</surname><given-names>F</given-names></name></person-group> (<year>1894</year>) <article-title>Mantodeen aus Kamerun, gesammelt von Dr. Paul Preuss.</article-title><source>Berliner Entomologische Zeitschrift</source><volume>39</volume>: <fpage>269</fpage>–<lpage>280</lpage>. <ext-link xlink:type="simple" ext-link-type="doi" xlink:href="10.1002/mmnd.18940390213">https://doi.org/10.1002/mmnd.18940390213</ext-link></mixed-citation></ref><ref id="B29"><mixed-citation xmlns:xlink="http://www.w3.org/1999/xlink" xlink:type="simple"><person-group><name name-style="western"><surname>Saussure</surname><given-names>H de</given-names></name></person-group> (<year>1898</year>) <article-title>Analecta entomologica. 1.- Orthopterologica – <tp:taxon-name><tp:taxon-name-part taxon-name-part-type="order">Mantodea</tp:taxon-name-part></tp:taxon-name>.</article-title><source>Revue Suisse de Zoologie</source><volume>5</volume>: <fpage>183</fpage>–<lpage>248</lpage>. <ext-link xlink:type="simple" ext-link-type="doi" xlink:href="10.5962/bhl.part.117929">https://doi.org/10.5962/bhl.part.117929</ext-link></mixed-citation></ref><ref id="B15"><mixed-citation xmlns:xlink="http://www.w3.org/1999/xlink" xlink:type="simple"><person-group><name name-style="western"><surname>Kirby</surname><given-names>WF</given-names></name></person-group> (<year>1904</year>) <source>A synonymic Catalogue of <tp:taxon-name><tp:taxon-name-part taxon-name-part-type="order">Orthoptera</tp:taxon-name-part></tp:taxon-name>. I. <tp:taxon-name><tp:taxon-name-part taxon-name-part-type="order">Orthoptera</tp:taxon-name-part></tp:taxon-name><tp:taxon-name><tp:taxon-name-part taxon-name-part-type="order">Euplexoptera</tp:taxon-name-part></tp:taxon-name>, Cursoria et Gressoria). Vol. 1.</source><publisher-name>British Museum</publisher-name>, <publisher-loc>Natural History, London</publisher-loc>, <size units="page">501 pp</size>.</mixed-citation></ref><ref id="B8"><mixed-citation xmlns:xlink="http://www.w3.org/1999/xlink" xlink:type="simple"><person-group><name name-style="western"><surname>Giglio-Tos</surname><given-names>E</given-names></name></person-group> (<year>1927</year>) <tp:taxon-name><tp:taxon-name-part taxon-name-part-type="family">Mantidae</tp:taxon-name-part></tp:taxon-name>. Das Tierrich. Walter de Gruyter &amp; Co, Berlin, xl + 707 pp.</mixed-citation></ref><ref id="B1"><mixed-citation xmlns:xlink="http://www.w3.org/1999/xlink" xlink:type="simple"><person-group><name name-style="western"><surname>Beier</surname><given-names>M</given-names></name></person-group> (<year>1934</year>) <source>Genera Insectorum de P. Wytsman, 196<sup>e</sup> fascicule: <tp:taxon-name><tp:taxon-name-part taxon-name-part-type="order">Mantodea</tp:taxon-name-part></tp:taxon-name>, fam.</source><publisher-name>Mantidae</publisher-name>, <publisher-loc>subfam. Hymenopodinae. Bruxelles: Desmet-Verteneuil</publisher-loc>, <size units="page">37 pp</size>.</mixed-citation></ref><ref id="B2"><mixed-citation xmlns:xlink="http://www.w3.org/1999/xlink" xlink:type="simple"><person-group><name name-style="western"><surname>Beier</surname><given-names>M</given-names></name></person-group> (<year>1964</year>) Klassen und Ordnungen des Tierrich, Fünfter Band, III. Abteilung, 6. Buch, 5. Lieferung, <tp:taxon-name><tp:taxon-name-part taxon-name-part-type="superorder">Blattopteroidea</tp:taxon-name-part></tp:taxon-name><tp:taxon-name><tp:taxon-name-part taxon-name-part-type="order">Mantodea</tp:taxon-name-part></tp:taxon-name>. Geest &amp; Portig KG, Leipzig, 849–970.</mixed-citation></ref><ref id="B24"><mixed-citation xmlns:xlink="http://www.w3.org/1999/xlink" xlink:type="simple"><person-group><name name-style="western"><surname>Roy</surname><given-names>R</given-names></name></person-group> (<year>1964</year>) Les mantes de la Côte d’Ivoire forestière. Bulletin de l’Institut Français d’Afrique Noire, t. 26, série A(3): 735–793.</mixed-citation></ref><ref id="B25"><mixed-citation xmlns:xlink="http://www.w3.org/1999/xlink" xlink:type="simple"><person-group><name name-style="western"><surname>Roy</surname><given-names>R</given-names></name></person-group> (<year>1965</year>) Les Mantes de la Guinée forestière. Bulletin de l’Institut Français d’Afrique Noire, t. 27, série A(2): 577–613.</mixed-citation></ref><ref id="B22"><mixed-citation xmlns:xlink="http://www.w3.org/1999/xlink" xlink:type="simple"><person-group><name name-style="western"><surname>Ragge</surname><given-names>DR</given-names></name><name name-style="western"><surname>Roy</surname><given-names>R</given-names></name></person-group> (<year>1967</year>) A review of the praying mantises of Ghana (<tp:taxon-name><tp:taxon-name-part taxon-name-part-type="superorder">Dictyoptera</tp:taxon-name-part></tp:taxon-name><tp:taxon-name><tp:taxon-name-part taxon-name-part-type="order">Mantodea</tp:taxon-name-part></tp:taxon-name>). Bulletin de l’Institut Français d’Afrique Noire, t. 29, série A(2): 586–644.</mixed-citation></ref><ref id="B3"><mixed-citation xmlns:xlink="http://www.w3.org/1999/xlink" xlink:type="simple"><person-group><name name-style="western"><surname>Beier</surname><given-names>M</given-names></name></person-group> (<year>1968</year>) <source>Handbuch der Zoologie, IV. Band, 2. Hälfte, Zweite Auflage, 12. <tp:taxon-name><tp:taxon-name-part taxon-name-part-type="order">Mantodea</tp:taxon-name-part></tp:taxon-name>.</source><publisher-name>Walter de Gruyter &amp; Co</publisher-name>, <publisher-loc>Berlin</publisher-loc>, <size units="page">47 pp</size>.</mixed-citation></ref><ref id="B26"><mixed-citation xmlns:xlink="http://www.w3.org/1999/xlink" xlink:type="simple"><person-group><name name-style="western"><surname>Roy</surname><given-names>R</given-names></name></person-group> (<year>1975</year>) Compléments à la connaissance des Mantes de Lamto (Côte d’Ivoire). Bulletin de l’Institut Français d’Afrique Noire, t. 37, série A(1): 122–170.</mixed-citation></ref><ref id="B28"><mixed-citation xmlns:xlink="http://www.w3.org/1999/xlink" xlink:type="simple"><person-group><name name-style="western"><surname>Roy</surname><given-names>R</given-names></name><name name-style="western"><surname>Leston</surname><given-names>D</given-names></name></person-group> (<year>1975</year>) <tp:taxon-name><tp:taxon-name-part taxon-name-part-type="order">Mantodea</tp:taxon-name-part></tp:taxon-name> of Ghana: new species, further records and habitats. Bulletin de l’Institut Fondamental d’Afrique Noire, t. 37, série A(2): 297–344.</mixed-citation></ref><ref id="B6"><mixed-citation xmlns:xlink="http://www.w3.org/1999/xlink" xlink:type="simple"><person-group><name name-style="western"><surname>Ehrmann</surname><given-names>R</given-names></name></person-group> (<year>2002</year>) <source><tp:taxon-name><tp:taxon-name-part taxon-name-part-type="order">Mantodea</tp:taxon-name-part></tp:taxon-name>, Gottesanbeterinnen der Welt.</source><publisher-name>Natur und Tier-Verlag GmbH</publisher-name>, <publisher-loc>Münster</publisher-loc>, <size units="page">519 pp</size>.</mixed-citation></ref><ref id="B21"><mixed-citation xmlns:xlink="http://www.w3.org/1999/xlink" xlink:type="simple"><person-group><name name-style="western"><surname>Otte</surname><given-names>D</given-names></name><name name-style="western"><surname>Spearman</surname><given-names>L</given-names></name></person-group> (<year>2005</year>) <source>Mantida Species File. Catalog of the Mantids of the World.</source><publisher-name>Association of the Insects Diversity</publisher-name>, <publisher-loc>Philadelphia</publisher-loc>, <size units="page">489 pp</size>.</mixed-citation></ref><ref id="B30"><mixed-citation xmlns:xlink="http://www.w3.org/1999/xlink" xlink:type="simple"><person-group><name name-style="western"><surname>Schwarz</surname><given-names>C</given-names></name><name name-style="western"><surname>Roy</surname><given-names>R</given-names></name></person-group> (<year>2019</year>) The systematics of <tp:taxon-name><tp:taxon-name-part taxon-name-part-type="order">Mantodea</tp:taxon-name-part></tp:taxon-name> revisited: an updated classification incorporating multiple data source (<tp:taxon-name><tp:taxon-name-part taxon-name-part-type="class">Insecta</tp:taxon-name-part></tp:taxon-name>: <tp:taxon-name><tp:taxon-name-part taxon-name-part-type="superorder">Dictyoptera</tp:taxon-name-part></tp:taxon-name>), Annales de la Société entomologique de France (N.S.) 55: 2, 101–196. <ext-link xlink:type="simple" ext-link-type="doi" xlink:href="10.1080/00379271.2018.1556567">https://doi.org/10.1080/00379271.2018.1556567</ext-link></mixed-citation></ref><ref id="B36"><mixed-citation xmlns:xlink="http://www.w3.org/1999/xlink" xlink:type="simple"><person-group><name name-style="western"><surname>Werner</surname><given-names>F</given-names></name></person-group> (<year>1908</year>) II. Zur Kenntnis afrikanischer Mantodeen. Bericht der Senckenbergischen Naturforschenden Gesellschaft in Frankfurt am Main: 31–56.</mixed-citation></ref><ref id="B17"><mixed-citation xmlns:xlink="http://www.w3.org/1999/xlink" xlink:type="simple"><person-group><name name-style="western"><surname>Lombardo</surname><given-names>F</given-names></name></person-group> (<year>1997</year>) <article-title>New and little known <tp:taxon-name><tp:taxon-name-part taxon-name-part-type="order">Mantodea</tp:taxon-name-part></tp:taxon-name> from Eastern and Central Southern Africa.</article-title><source>Journal of <tp:taxon-name><tp:taxon-name-part taxon-name-part-type="order">Orthoptera</tp:taxon-name-part></tp:taxon-name> Research</source><volume>6</volume>: <fpage>69</fpage>–<lpage>81</lpage>. <ext-link xlink:type="simple" ext-link-type="doi" xlink:href="10.2307/3503537">https://doi.org/10.2307/3503537</ext-link></mixed-citation></ref></ref-list></tp:taxon-treatment>
