# Supplementary material for: A cryptic new species of Chlidonoptera Karsch, 1892 from the south west protected zone of the Central African Republic (Insecta, Mantodea, Hymenopodidae)
Source: Zookeys. 2020 Mar 9;917:63–83. doi: 10.3897/zookeys.917.39270 (PMC7076057; doi:10.3897/zookeys.917.39270)
Supplement: XML Treatment for Chlidonoptera vexillum [file zookeys.917.39270-treatment2.xml]

<!DOCTYPE tp:taxon-treatment
  PUBLIC "-//TaxonX//DTD Taxonomic Treatment Publishing DTD v0 20100105//EN" "tax-treatment-NSO.dtd">
<tp:taxon-treatment xmlns:tp="http://www.plazi.org/taxpub"><tp:treatment-meta><kwd-group><label>Taxon classification</label><kwd><named-content xmlns:xlink="http://www.w3.org/1999/xlink" content-type="kingdom">Animalia</named-content></kwd><kwd><named-content xmlns:xlink="http://www.w3.org/1999/xlink" content-type="order">Mantodea</named-content></kwd><kwd><named-content xmlns:xlink="http://www.w3.org/1999/xlink" content-type="family">Hymenopodidae</named-content></kwd></kwd-group><mixed-citation publication-type="journal"><person-group><name><surname>Moulin</surname><given-names>Nicolas</given-names></name></person-group><article-title>A cryptic new species of <italic><tp:taxon-name><tp:taxon-name-part taxon-name-part-type="genus" reg="Chlidonoptera">Chlidonoptera</tp:taxon-name-part></tp:taxon-name></italic> Karsch, 1892 from the south west protected zone of the Central African Republic (<tp:taxon-name><tp:taxon-name-part taxon-name-part-type="class">Insecta</tp:taxon-name-part></tp:taxon-name>, <tp:taxon-name><tp:taxon-name-part taxon-name-part-type="order">Mantodea</tp:taxon-name-part></tp:taxon-name>, <tp:taxon-name><tp:taxon-name-part taxon-name-part-type="family">Hymenopodidae</tp:taxon-name-part></tp:taxon-name>)</article-title><source>Zookeys</source><day>09</day><month>3</month><year>2020</year><volume>917</volume><fpage>63</fpage><lpage>83</lpage><pub-id pub-id-type="doi">10.3897/zookeys.917.39270</pub-id></mixed-citation></tp:treatment-meta><tp:nomenclature><tp:taxon-name><object-id xmlns:xlink="http://www.w3.org/1999/xlink" content-type="arpha" xlink:type="simple">E771C1EA-BE58-50EE-861C-1A45F6B17868</object-id>
            <tp:taxon-name-part taxon-name-part-type="genus" reg="Chlidonoptera">Chlidonoptera</tp:taxon-name-part>
            <tp:taxon-name-part taxon-name-part-type="species" reg="vexillum">vexillum</tp:taxon-name-part>
          </tp:taxon-name><tp:taxon-authority>Karsch, 1892</tp:taxon-authority><xref ref-type="fig" rid="F4">Figure 4</xref><tp:nomenclature-citation-list><tp:nomenclature-citation><tp:taxon-name>
                <tp:taxon-name-part taxon-name-part-type="genus" reg="Chlidonoptera">Chlidonoptera</tp:taxon-name-part> <tp:taxon-name-part taxon-name-part-type="species" reg="vexillum">vexillum</tp:taxon-name-part></tp:taxon-name><comment>: Karsch 1892: 68; Karsch 1892: 150; <xref ref-type="bibr" rid="B14">Karsch 1894</xref>: 279; Sjostedt 1900: 20; <xref ref-type="bibr" rid="B1">Beier 1934</xref>: 27; Roy 1973: 235; <xref ref-type="bibr" rid="B6">Ehrmann 2002</xref>: 95; <xref ref-type="bibr" rid="B21">Otte and Spearman 2005</xref>: 87.</comment></tp:nomenclature-citation><tp:nomenclature-citation><tp:taxon-name>
                <tp:taxon-name-part taxon-name-part-type="genus" reg="Bomistria"/>
                <tp:taxon-name-part taxon-name-part-type="species" reg="lunata"/>
              </tp:taxon-name><comment>= <tp:taxon-name><tp:taxon-name-part taxon-name-part-type="genus" reg="Bomistria">Bomistria</tp:taxon-name-part> <tp:taxon-name-part taxon-name-part-type="species" reg="lunata">lunata</tp:taxon-name-part></tp:taxon-name>: <xref ref-type="bibr" rid="B29">Saussure 1898</xref>: 789; <xref ref-type="bibr" rid="B15">Kirby 1904</xref>: 292; <xref ref-type="bibr" rid="B8">Giglio-Tos 1927</xref>: 563; <xref ref-type="bibr" rid="B1">Beier 1934</xref>: 26; <xref ref-type="bibr" rid="B6">Ehrmann 2002</xref>: 95; <xref ref-type="bibr" rid="B21">Otte and Spearman 2005</xref>: 87. </comment></tp:nomenclature-citation></tp:nomenclature-citation-list></tp:nomenclature><tp:treatment-sec sec-type="material" id="SECID0EOGAG"><title>Material examined.</title><p>(5♀♀, 100♂♂). <bold>Cameroon.</bold> Doumé (1♀), 1930, Coll. M. Cazal, <named-content xmlns:xlink="http://www.w3.org/1999/xlink" content-type="dwc:institutional_code" xlink:type="simple">MNHN</named-content>; Locality unknown (1♂), 1934, Coll. P. Magnier, genitalia preparation Roy 220, <named-content xmlns:xlink="http://www.w3.org/1999/xlink" content-type="dwc:institutional_code" xlink:type="simple">MNHN</named-content>; Edea (1♂ 1♀), VIII.1956, Collector M. de Lisle, genitalia preparation Roy 221, <named-content xmlns:xlink="http://www.w3.org/1999/xlink" content-type="dwc:institutional_code" xlink:type="simple">MNHN</named-content>; Nkolbisson, 30.VI.1965 (1♂) &amp; 24.XII.1969 (1♂), Coll. B. de Miré, <named-content xmlns:xlink="http://www.w3.org/1999/xlink" content-type="dwc:institutional_code" xlink:type="simple">MNHN</named-content>; Kala (5♂♂), 25.XI.1972 to II.1973, Coll. Ph. Darge, genitalia preparation Roy 2074, 2080, and 2082, <named-content xmlns:xlink="http://www.w3.org/1999/xlink" content-type="dwc:institutional_code" xlink:type="simple">MNHN</named-content>; Dokoa, savannahs and forest galleries of Sanaga (1♂), 12.X.1973, Coll. Ph. Darge, <named-content xmlns:xlink="http://www.w3.org/1999/xlink" content-type="dwc:institutional_code" xlink:type="simple">MNHN</named-content>; Kala, Nkolbiyong Mountain, 1150 m (4♂♂), 20.X.1973, Coll. Ph. Darge, <named-content xmlns:xlink="http://www.w3.org/1999/xlink" content-type="dwc:institutional_code" xlink:type="simple">MNHN</named-content>; Ayos, banks of Nyong, 13 km NNW of Obaut, 04.V.1973 (1♂) and 15 to 25.XI.1973 (1♂), Coll. Ph. Darge, <named-content xmlns:xlink="http://www.w3.org/1999/xlink" content-type="dwc:institutional_code" xlink:type="simple">MNHN</named-content>; Elang, 140 km SSE of Yaoundé (1♂), V.1974, Coll. Ph. Darge, <named-content xmlns:xlink="http://www.w3.org/1999/xlink" content-type="dwc:institutional_code" xlink:type="simple">MNHN</named-content>; Mbam-Minkom, Nouma Mountain, 12 km NNW of Nkolbisson, 1000m (1♂), XII.1974, Coll. Ph. Darge, <named-content xmlns:xlink="http://www.w3.org/1999/xlink" content-type="dwc:institutional_code" xlink:type="simple">MNHN</named-content>; Dzeng Forest, 650 m (11♂♂), 10 to 20.III.1975, Coll. Ph. Darge, genitalia preparation Roy 2203, <named-content xmlns:xlink="http://www.w3.org/1999/xlink" content-type="dwc:institutional_code" xlink:type="simple">MNHN</named-content>; Mbitom (1♂), 20.IV.1975, Coll. Ph. Darge, <named-content xmlns:xlink="http://www.w3.org/1999/xlink" content-type="dwc:institutional_code" xlink:type="simple">MNHN</named-content>; Ngom, banks of Soo (6♂♂), I.1976, Coll. Ph. Darge, <named-content xmlns:xlink="http://www.w3.org/1999/xlink" content-type="dwc:institutional_code" xlink:type="simple">MNHN</named-content>; Nkolmélié, banks of Nyong (1♂), 25.I.1976, Coll. Ph. Darge, <named-content xmlns:xlink="http://www.w3.org/1999/xlink" content-type="dwc:institutional_code" xlink:type="simple">MNHN</named-content>; Nemeyong (1♂), 25.II.1976, Coll. Ph. Darge, <named-content xmlns:xlink="http://www.w3.org/1999/xlink" content-type="dwc:institutional_code" xlink:type="simple">MNHN</named-content>; Meukowong (4♂♂), III.1976, Coll. Ph. Darge, <named-content xmlns:xlink="http://www.w3.org/1999/xlink" content-type="dwc:institutional_code" xlink:type="simple">MNHN</named-content>; Fakélé (#2), 660 m (3♂♂), 20 to 25.X.1976, Coll. Ph. Darge, <named-content xmlns:xlink="http://www.w3.org/1999/xlink" content-type="dwc:institutional_code" xlink:type="simple">MNHN</named-content>; Mbio, Mamfe region (2♂♂), 1 to 5.VI.1977, Coll. Ph. Darge, <named-content xmlns:xlink="http://www.w3.org/1999/xlink" content-type="dwc:institutional_code" xlink:type="simple">MNHN</named-content>; Bioko (1♀), VI.1997, Coll. Canu, <named-content xmlns:xlink="http://www.w3.org/1999/xlink" content-type="dwc:institutional_code" xlink:type="simple">MNHN</named-content>; Center, South, Light Trap (1♂), 01.X.1998, Coll. Desfontaine, <abbrev xmlns:xlink="http://www.w3.org/1999/xlink" content-type="institution" xlink:title="Barcode of Life Project, Biodiversity Institute of Ontario" id="ABBRID0EVJAG" xlink:type="simple">BOLD</abbrev> LopeMAN14-063, Genitalia NM0156, <abbrev xmlns:xlink="http://www.w3.org/1999/xlink" content-type="institution" xlink:title="Research Collection of Nicolas Moulin, Montérolier" id="ABBRID0E1JAG" xlink:type="simple">RCNM</abbrev>; Mbalmayo, Mfou Village, 750 m, Light Trap (1♂), XII.2013, Coll. Ph. Le Gall, <abbrev xmlns:xlink="http://www.w3.org/1999/xlink" content-type="institution" xlink:title="Barcode of Life Project, Biodiversity Institute of Ontario" id="ABBRID0E6JAG" xlink:type="simple">BOLD</abbrev> NMMAN11-0541, <abbrev xmlns:xlink="http://www.w3.org/1999/xlink" content-type="institution" xlink:title="Research Collection of Nicolas Moulin, Montérolier" id="ABBRID0EEKAG" xlink:type="simple">RCNM</abbrev>.</p><p><bold>Central African Republic.</bold> ‘Congo français, Haute-Sanga’ (1♀), 106-97, Coll. P.A. Ferrière, <named-content xmlns:xlink="http://www.w3.org/1999/xlink" content-type="dwc:institutional_code" xlink:type="simple">MNHN</named-content>.</p><p><bold>Democratic Republic of the Congo.</bold> Maniéma, Kindu (1♀), 1917, Coll. L. Burgeon, <named-content xmlns:xlink="http://www.w3.org/1999/xlink" content-type="dwc:institutional_code" xlink:type="simple">MNHN</named-content>.</p><p><bold>Gabon.</bold> Belinga, Mission biologique (3♂♂), 19.III.1963, Coll. H. Coiffait and before 1964, Coll. P. Grassé, <named-content xmlns:xlink="http://www.w3.org/1999/xlink" content-type="dwc:institutional_code" xlink:type="simple">MNHN</named-content>; Plateau d’Ipassa (8♂♂), 27.X to 06.XII.1967, Coll. G. Bernardi, <named-content xmlns:xlink="http://www.w3.org/1999/xlink" content-type="dwc:institutional_code" xlink:type="simple">MNHN</named-content>; Komo, Cristal mountains foothills, 400 m (3♂), 01 to 15.X.1969, Coll. A. Villiers, <named-content xmlns:xlink="http://www.w3.org/1999/xlink" content-type="dwc:institutional_code" xlink:type="simple">MNHN</named-content>; Mvoum, Montagne de sable (1♂), 01 to 15.XI.1969, Coll. A. Villiers, <named-content xmlns:xlink="http://www.w3.org/1999/xlink" content-type="dwc:institutional_code" xlink:type="simple">MNHN</named-content>; Makokou, Ipassa (4♂♂), 02 to 30.V.1971, Coll. J. Mateu, <named-content xmlns:xlink="http://www.w3.org/1999/xlink" content-type="dwc:institutional_code" xlink:type="simple">MNHN</named-content>; Makokou, Balachowsky-Menier Mission (1♂), 29.XI.1973, Coll. A. Balachowsky, <named-content xmlns:xlink="http://www.w3.org/1999/xlink" content-type="dwc:institutional_code" xlink:type="simple">MNHN</named-content>; Cristal Mountains NP (1♂), 24.VI.1993, Coll. E. Cherlonneix, <named-content xmlns:xlink="http://www.w3.org/1999/xlink" content-type="dwc:institutional_code" xlink:type="simple">MNHN</named-content>; Ogooue-Maritime, Abanda caves, Light Trap (1♂), 06.VIII.2010, Coll. Th. Decaëns &amp; D. Sebag, Genitalia NM0157, <named-content xmlns:xlink="http://www.w3.org/1999/xlink" content-type="dwc:institutional_code" xlink:type="simple">MNHN</named-content>; Ogooue-Ivindo, Lope NP, Lope 2, Light Trap (2♂), 27.II.2011, Coll. Th. Decaëns &amp; R. Rougerie, <abbrev xmlns:xlink="http://www.w3.org/1999/xlink" content-type="institution" xlink:title="Barcode of Life Project, Biodiversity Institute of Ontario" id="ABBRID0EHMAG" xlink:type="simple">BOLD</abbrev> Lope11-0208 &amp; 0209, Genitalia NM0158 &amp; 0159, <abbrev xmlns:xlink="http://www.w3.org/1999/xlink" content-type="institution" xlink:title="Research Collection of Nicolas Moulin, Montérolier" id="ABBRID0EMMAG" xlink:type="simple">RCNM</abbrev>; Makokou (2♂), 14/20.IV.2012, Coll. G. Robiche, <abbrev xmlns:xlink="http://www.w3.org/1999/xlink" content-type="institution" xlink:title="Barcode of Life Project, Biodiversity Institute of Ontario" id="ABBRID0ERMAG" xlink:type="simple">BOLD</abbrev> MANGAB15-090, <named-content xmlns:xlink="http://www.w3.org/1999/xlink" content-type="dwc:institutional_code" xlink:type="simple">MNHN</named-content>; Ogooue-Ivindo, Lope NP, Panther Bridge, Remote Canopy Trap (1♂), 04.IV.2014,Coll. N. Moulin &amp; G. Duvot, <abbrev xmlns:xlink="http://www.w3.org/1999/xlink" content-type="institution" xlink:title="Barcode of Life Project, Biodiversity Institute of Ontario" id="ABBRID0E2MAG" xlink:type="simple">BOLD</abbrev> LopeMAN14-064, <abbrev xmlns:xlink="http://www.w3.org/1999/xlink" content-type="institution" xlink:title="Research Collection of Nicolas Moulin, Montérolier" id="ABBRID0EANAG" xlink:type="simple">RCNM</abbrev>; Estuaire, Mondah, Arboretum Raponda Walker, Light Trap (2♂), 01.VI.2016, Coll. T. Decaëns, <abbrev xmlns:xlink="http://www.w3.org/1999/xlink" content-type="institution" xlink:title="Barcode of Life Project, Biodiversity Institute of Ontario" id="ABBRID0EFNAG" xlink:type="simple">BOLD</abbrev> MANGAB15-094 &amp; 095, <abbrev xmlns:xlink="http://www.w3.org/1999/xlink" content-type="institution" xlink:title="Research Collection of Nicolas Moulin, Montérolier" id="ABBRID0EKNAG" xlink:type="simple">RCNM</abbrev>; Ogooue-Lolo, Lastourville, Bambidie (13♂), 04/11.XI.2018, Coll. T. Decaëns &amp; R. Rougerie, <abbrev xmlns:xlink="http://www.w3.org/1999/xlink" content-type="institution" xlink:title="Barcode of Life Project, Biodiversity Institute of Ontario" id="ABBRID0EPNAG" xlink:type="simple">BOLD</abbrev> NMMAN11-0535, -0536, -0537, -0538, -0539, -0540, <abbrev xmlns:xlink="http://www.w3.org/1999/xlink" content-type="institution" xlink:title="Research Collection of Nicolas Moulin, Montérolier" id="ABBRID0EUNAG" xlink:type="simple">RCNM</abbrev>.</p><p><bold>Republic of the Congo.</bold> M’Bila (1♂), XII.1963, Coll. A. Villiers, <named-content xmlns:xlink="http://www.w3.org/1999/xlink" content-type="dwc:institutional_code" xlink:type="simple">MNHN</named-content>; Dimonika (1♂), 11.XI.1975, Coll. C. Morin, <named-content xmlns:xlink="http://www.w3.org/1999/xlink" content-type="dwc:institutional_code" xlink:type="simple">MNHN</named-content>; Mayombe, Dimonika, Light Trap (1♂), 14.XI.1992, Coll. Ph. Le Gall, <abbrev xmlns:xlink="http://www.w3.org/1999/xlink" content-type="institution" xlink:title="Barcode of Life Project, Biodiversity Institute of Ontario" id="ABBRID0EHOAG" xlink:type="simple">BOLD</abbrev> NMMAN11-0487, Genitalia NM0191, <abbrev xmlns:xlink="http://www.w3.org/1999/xlink" content-type="institution" xlink:title="Research Collection of Nicolas Moulin, Montérolier" id="ABBRID0EMOAG" xlink:type="simple">RCNM</abbrev>.</p><p><bold>Tanzania.</bold> Kagera Region, Minziro Forest, 1160 m (1♂), 23.X.2010, Coll. Ph. Darge, <abbrev xmlns:xlink="http://www.w3.org/1999/xlink" content-type="institution" xlink:title="Barcode of Life Project, Biodiversity Institute of Ontario" id="ABBRID0EVOAG" xlink:type="simple">BOLD</abbrev> NMMAN11-0533, ‘Museum de Lyon’.</p><p><bold>Uganda.</bold> Kamwenge District, Kibale Forest, Chimp nest, Bigodi, 1240 m (2♂), 08.XI.2010, Coll. P. Schmit, <abbrev xmlns:xlink="http://www.w3.org/1999/xlink" content-type="institution" xlink:title="Barcode of Life Project, Biodiversity Institute of Ontario" id="ABBRID0E5OAG" xlink:type="simple">BOLD</abbrev> MANGAB15-088, <named-content xmlns:xlink="http://www.w3.org/1999/xlink" content-type="dwc:institutional_code" xlink:type="simple">MNHN</named-content>; Bushenyi District, Kalinzu Forest, Kitozho, 1450 m (1♂), 10.XI.2010, Coll. P. Schmit, <named-content xmlns:xlink="http://www.w3.org/1999/xlink" content-type="dwc:institutional_code" xlink:type="simple">MNHN</named-content>; Kamwenge District, Kibale NP, Mainaro, 1260 m (2♂), 22.III.2012, Coll. P. Schmit, <abbrev xmlns:xlink="http://www.w3.org/1999/xlink" content-type="institution" xlink:title="Barcode of Life Project, Biodiversity Institute of Ontario" id="ABBRID0ENPAG" xlink:type="simple">BOLD</abbrev> MANGAB15-089, <named-content xmlns:xlink="http://www.w3.org/1999/xlink" content-type="dwc:institutional_code" xlink:type="simple">MNHN</named-content>.</p></tp:treatment-sec><tp:treatment-sec><!--Section generated to contain objects referenced in tp:taxon-treatment.--><fig id="F4" position="float" orientation="portrait"><object-id xmlns:xlink="http://www.w3.org/1999/xlink" content-type="doi" xlink:type="simple">10.3897/zookeys.917.39270.figure4</object-id><object-id xmlns:xlink="http://www.w3.org/1999/xlink" content-type="arpha" xlink:type="simple">B27263BA-37A5-5C3C-B1FE-AB5282F1A544</object-id><label>Figure 4.</label><caption><p><italic><tp:taxon-name><tp:taxon-name-part taxon-name-part-type="genus" reg="Chlidonoptera">Chlidonoptera</tp:taxon-name-part></tp:taxon-name></italic>, dorsal habitus: <bold>A</bold><italic><tp:taxon-name><tp:taxon-name-part taxon-name-part-type="genus" reg="Chlidonoptera">C.</tp:taxon-name-part> <tp:taxon-name-part taxon-name-part-type="species" reg="vexillum">vexillum</tp:taxon-name-part></tp:taxon-name></italic>, male, Mbalmayo, Cameroon, <abbrev xmlns:xlink="http://www.w3.org/1999/xlink" content-type="institution" xlink:title="Barcode of Life Project, Biodiversity Institute of Ontario" id="ABBRID0EEMBG" xlink:type="simple">BOLD</abbrev> NMMAN11-0541 <bold>B</bold><italic><tp:taxon-name><tp:taxon-name-part taxon-name-part-type="genus" reg="Chlidonoptera">C.</tp:taxon-name-part> <tp:taxon-name-part taxon-name-part-type="species" reg="vexillum">vexillum</tp:taxon-name-part></tp:taxon-name></italic>, male, Arboretum Raponda Walker, Gabon, <abbrev xmlns:xlink="http://www.w3.org/1999/xlink" content-type="institution" xlink:title="Barcode of Life Project, Biodiversity Institute of Ontario" id="ABBRID0EWMBG" xlink:type="simple">BOLD</abbrev> MANGAB15-094 <bold>C</bold><italic><tp:taxon-name><tp:taxon-name-part taxon-name-part-type="genus" reg="Chlidonoptera">C.</tp:taxon-name-part> <tp:taxon-name-part taxon-name-part-type="species" reg="vexillum">vexillum</tp:taxon-name-part></tp:taxon-name></italic>, male, Biosphere Reserve of Dimonika, Republic of the Congo, <abbrev xmlns:xlink="http://www.w3.org/1999/xlink" content-type="institution" xlink:title="Barcode of Life Project, Biodiversity Institute of Ontario" id="ABBRID0EINBG" xlink:type="simple">BOLD</abbrev> NMMAN11-0487 <bold>D</bold><italic><tp:taxon-name><tp:taxon-name-part taxon-name-part-type="genus" reg="Chlidonoptera">C.</tp:taxon-name-part> <tp:taxon-name-part taxon-name-part-type="species" reg="vexillum">vexillum</tp:taxon-name-part></tp:taxon-name></italic>, male, Minziro Forest, Tanzania, <abbrev xmlns:xlink="http://www.w3.org/1999/xlink" content-type="institution" xlink:title="Barcode of Life Project, Biodiversity Institute of Ontario" id="ABBRID0E1NBG" xlink:type="simple">BOLD</abbrev> NMMAN11-0533 <bold>E</bold><italic><tp:taxon-name><tp:taxon-name-part taxon-name-part-type="genus" reg="Chlidonoptera">C.</tp:taxon-name-part> <tp:taxon-name-part taxon-name-part-type="species" reg="vexillum">vexillum</tp:taxon-name-part></tp:taxon-name></italic>, male, Kalinzu Forest, Uganda <bold>F</bold><italic><tp:taxon-name><tp:taxon-name-part taxon-name-part-type="genus" reg="Chlidonoptera">C.</tp:taxon-name-part> <tp:taxon-name-part taxon-name-part-type="species" reg="roxanae">roxanae</tp:taxon-name-part></tp:taxon-name></italic> sp. nov., holotype male, base camp, lake #1, Dzanga-Ndoki NP, <abbrev xmlns:xlink="http://www.w3.org/1999/xlink" xlink:title="Central African Republic" id="ABBRID0EZOBG" xlink:type="simple">CAR</abbrev>, <abbrev xmlns:xlink="http://www.w3.org/1999/xlink" content-type="institution" xlink:title="Barcode of Life Project, Biodiversity Institute of Ontario" id="ABBRID0E4OBG" xlink:type="simple">BOLD</abbrev> NMMAN11-0404 <bold>G</bold><italic><tp:taxon-name><tp:taxon-name-part taxon-name-part-type="genus" reg="Chlidonoptera">C.</tp:taxon-name-part> <tp:taxon-name-part taxon-name-part-type="species" reg="lestoni">lestoni</tp:taxon-name-part></tp:taxon-name></italic>, paratype male, Tafo, Ghana (S. Poulain) <bold>H</bold><italic><tp:taxon-name><tp:taxon-name-part taxon-name-part-type="genus" reg="Chlidonoptera">C.</tp:taxon-name-part> <tp:taxon-name-part taxon-name-part-type="species" reg="chopardi">chopardi</tp:taxon-name-part></tp:taxon-name></italic>, male, San Pedro, Ivory Coast.</p></caption><graphic xmlns:xlink="http://www.w3.org/1999/xlink" xlink:href="zookeys-917-063-g004.jpg" position="float" orientation="portrait" xlink:type="simple" id="oo_387659.jpg"><uri content-type="original_file" xlink:type="simple">https://binary.pensoft.net/fig/387659</uri></graphic></fig></tp:treatment-sec><ref-list><ref id="B14"><mixed-citation xmlns:xlink="http://www.w3.org/1999/xlink" xlink:type="simple"><person-group><name name-style="western"><surname>Karsch</surname><given-names>F</given-names></name></person-group> (<year>1894</year>) <article-title>Mantodeen aus Kamerun, gesammelt von Dr. Paul Preuss.</article-title><source>Berliner Entomologische Zeitschrift</source><volume>39</volume>: <fpage>269</fpage>–<lpage>280</lpage>. <ext-link xlink:type="simple" ext-link-type="doi" xlink:href="10.1002/mmnd.18940390213">https://doi.org/10.1002/mmnd.18940390213</ext-link></mixed-citation></ref><ref id="B1"><mixed-citation xmlns:xlink="http://www.w3.org/1999/xlink" xlink:type="simple"><person-group><name name-style="western"><surname>Beier</surname><given-names>M</given-names></name></person-group> (<year>1934</year>) <source>Genera Insectorum de P. Wytsman, 196<sup>e</sup> fascicule: <tp:taxon-name><tp:taxon-name-part taxon-name-part-type="order">Mantodea</tp:taxon-name-part></tp:taxon-name>, fam.</source><publisher-name>Mantidae</publisher-name>, <publisher-loc>subfam. Hymenopodinae. Bruxelles: Desmet-Verteneuil</publisher-loc>, <size units="page">37 pp</size>.</mixed-citation></ref><ref id="B6"><mixed-citation xmlns:xlink="http://www.w3.org/1999/xlink" xlink:type="simple"><person-group><name name-style="western"><surname>Ehrmann</surname><given-names>R</given-names></name></person-group> (<year>2002</year>) <source><tp:taxon-name><tp:taxon-name-part taxon-name-part-type="order">Mantodea</tp:taxon-name-part></tp:taxon-name>, Gottesanbeterinnen der Welt.</source><publisher-name>Natur und Tier-Verlag GmbH</publisher-name>, <publisher-loc>Münster</publisher-loc>, <size units="page">519 pp</size>.</mixed-citation></ref><ref id="B21"><mixed-citation xmlns:xlink="http://www.w3.org/1999/xlink" xlink:type="simple"><person-group><name name-style="western"><surname>Otte</surname><given-names>D</given-names></name><name name-style="western"><surname>Spearman</surname><given-names>L</given-names></name></person-group> (<year>2005</year>) <source>Mantida Species File. Catalog of the Mantids of the World.</source><publisher-name>Association of the Insects Diversity</publisher-name>, <publisher-loc>Philadelphia</publisher-loc>, <size units="page">489 pp</size>.</mixed-citation></ref><ref id="B29"><mixed-citation xmlns:xlink="http://www.w3.org/1999/xlink" xlink:type="simple"><person-group><name name-style="western"><surname>Saussure</surname><given-names>H de</given-names></name></person-group> (<year>1898</year>) <article-title>Analecta entomologica. 1.- Orthopterologica – <tp:taxon-name><tp:taxon-name-part taxon-name-part-type="order">Mantodea</tp:taxon-name-part></tp:taxon-name>.</article-title><source>Revue Suisse de Zoologie</source><volume>5</volume>: <fpage>183</fpage>–<lpage>248</lpage>. <ext-link xlink:type="simple" ext-link-type="doi" xlink:href="10.5962/bhl.part.117929">https://doi.org/10.5962/bhl.part.117929</ext-link></mixed-citation></ref><ref id="B15"><mixed-citation xmlns:xlink="http://www.w3.org/1999/xlink" xlink:type="simple"><person-group><name name-style="western"><surname>Kirby</surname><given-names>WF</given-names></name></person-group> (<year>1904</year>) <source>A synonymic Catalogue of <tp:taxon-name><tp:taxon-name-part taxon-name-part-type="order">Orthoptera</tp:taxon-name-part></tp:taxon-name>. I. <tp:taxon-name><tp:taxon-name-part taxon-name-part-type="order">Orthoptera</tp:taxon-name-part></tp:taxon-name><tp:taxon-name><tp:taxon-name-part taxon-name-part-type="order">Euplexoptera</tp:taxon-name-part></tp:taxon-name>, Cursoria et Gressoria). Vol. 1.</source><publisher-name>British Museum</publisher-name>, <publisher-loc>Natural History, London</publisher-loc>, <size units="page">501 pp</size>.</mixed-citation></ref><ref id="B8"><mixed-citation xmlns:xlink="http://www.w3.org/1999/xlink" xlink:type="simple"><person-group><name name-style="western"><surname>Giglio-Tos</surname><given-names>E</given-names></name></person-group> (<year>1927</year>) <tp:taxon-name><tp:taxon-name-part taxon-name-part-type="family">Mantidae</tp:taxon-name-part></tp:taxon-name>. Das Tierrich. Walter de Gruyter &amp; Co, Berlin, xl + 707 pp.</mixed-citation></ref></ref-list></tp:taxon-treatment>
