# Supplementary material for: A cryptic new species of Chlidonoptera Karsch, 1892 from the south west protected zone of the Central African Republic (Insecta, Mantodea, Hymenopodidae)
Source: Zookeys. 2020 Mar 9;917:63–83. doi: 10.3897/zookeys.917.39270 (PMC7076057; doi:10.3897/zookeys.917.39270)
Supplement: XML Treatment for Chlidonoptera werneri [file zookeys.917.39270-treatment3.xml]

<!DOCTYPE tp:taxon-treatment
  PUBLIC "-//TaxonX//DTD Taxonomic Treatment Publishing DTD v0 20100105//EN" "tax-treatment-NSO.dtd">
<tp:taxon-treatment xmlns:tp="http://www.plazi.org/taxpub"><tp:treatment-meta><kwd-group><label>Taxon classification</label><kwd><named-content xmlns:xlink="http://www.w3.org/1999/xlink" content-type="kingdom">Animalia</named-content></kwd><kwd><named-content xmlns:xlink="http://www.w3.org/1999/xlink" content-type="order">Mantodea</named-content></kwd><kwd><named-content xmlns:xlink="http://www.w3.org/1999/xlink" content-type="family">Hymenopodidae</named-content></kwd></kwd-group><mixed-citation publication-type="journal"><person-group><name><surname>Moulin</surname><given-names>Nicolas</given-names></name></person-group><article-title>A cryptic new species of <italic><tp:taxon-name><tp:taxon-name-part taxon-name-part-type="genus" reg="Chlidonoptera">Chlidonoptera</tp:taxon-name-part></tp:taxon-name></italic> Karsch, 1892 from the south west protected zone of the Central African Republic (<tp:taxon-name><tp:taxon-name-part taxon-name-part-type="class">Insecta</tp:taxon-name-part></tp:taxon-name>, <tp:taxon-name><tp:taxon-name-part taxon-name-part-type="order">Mantodea</tp:taxon-name-part></tp:taxon-name>, <tp:taxon-name><tp:taxon-name-part taxon-name-part-type="family">Hymenopodidae</tp:taxon-name-part></tp:taxon-name>)</article-title><source>Zookeys</source><day>09</day><month>3</month><year>2020</year><volume>917</volume><fpage>63</fpage><lpage>83</lpage><pub-id pub-id-type="doi">10.3897/zookeys.917.39270</pub-id></mixed-citation></tp:treatment-meta><tp:nomenclature><tp:taxon-name><object-id xmlns:xlink="http://www.w3.org/1999/xlink" content-type="arpha" xlink:type="simple">02EF3506-A251-5830-B138-E81813803A9F</object-id>
            <tp:taxon-name-part taxon-name-part-type="genus" reg="Chlidonoptera">Chlidonoptera</tp:taxon-name-part>
            <tp:taxon-name-part taxon-name-part-type="species" reg="werneri">werneri</tp:taxon-name-part>
          </tp:taxon-name><tp:taxon-authority>(Giglio-Tos, 1915)</tp:taxon-authority><tp:nomenclature-citation-list><tp:nomenclature-citation><tp:taxon-name>
                <tp:taxon-name-part taxon-name-part-type="genus" reg="Anabomistria">Anabomistria</tp:taxon-name-part> <tp:taxon-name-part taxon-name-part-type="species" reg="werneri">werneri</tp:taxon-name-part></tp:taxon-name><comment>: <xref ref-type="bibr" rid="B7">Giglio-Tos 1915</xref>: 108; <xref ref-type="bibr" rid="B1">Beier 1934</xref>: 26; <xref ref-type="bibr" rid="B3">Beier 1968</xref>: 6.</comment></tp:nomenclature-citation><tp:nomenclature-citation><tp:taxon-name>
                <tp:taxon-name-part taxon-name-part-type="genus" reg="Chlidonoptera">Chlidonoptera</tp:taxon-name-part> <tp:taxon-name-part taxon-name-part-type="species" reg="werneri">werneri</tp:taxon-name-part></tp:taxon-name><comment>: <xref ref-type="bibr" rid="B24">Roy 1964</xref>: 767; <xref ref-type="bibr" rid="B17">Lombardo 1997</xref>: 6; <xref ref-type="bibr" rid="B6">Ehrmann 2002</xref>: 95; <xref ref-type="bibr" rid="B21">Otte and Spearman 2005</xref>: 87.</comment></tp:nomenclature-citation></tp:nomenclature-citation-list></tp:nomenclature><ref-list><ref id="B7"><mixed-citation xmlns:xlink="http://www.w3.org/1999/xlink" xlink:type="simple"><person-group><name name-style="western"><surname>Giglio-Tos</surname><given-names>E</given-names></name></person-group> (<year>1915</year>) <article-title>Mantidi esotici. Generi e specie nuove. <tp:taxon-name><tp:taxon-name-part taxon-name-part-type="subfamily">Hymenopodinae</tp:taxon-name-part></tp:taxon-name>.</article-title><source>Bulletino della Societa Entomologica Italiana</source><volume>46</volume>: <fpage>31</fpage>–<lpage>108</lpage>.</mixed-citation></ref><ref id="B1"><mixed-citation xmlns:xlink="http://www.w3.org/1999/xlink" xlink:type="simple"><person-group><name name-style="western"><surname>Beier</surname><given-names>M</given-names></name></person-group> (<year>1934</year>) <source>Genera Insectorum de P. Wytsman, 196<sup>e</sup> fascicule: <tp:taxon-name><tp:taxon-name-part taxon-name-part-type="order">Mantodea</tp:taxon-name-part></tp:taxon-name>, fam.</source><publisher-name>Mantidae</publisher-name>, <publisher-loc>subfam. Hymenopodinae. Bruxelles: Desmet-Verteneuil</publisher-loc>, <size units="page">37 pp</size>.</mixed-citation></ref><ref id="B3"><mixed-citation xmlns:xlink="http://www.w3.org/1999/xlink" xlink:type="simple"><person-group><name name-style="western"><surname>Beier</surname><given-names>M</given-names></name></person-group> (<year>1968</year>) <source>Handbuch der Zoologie, IV. Band, 2. Hälfte, Zweite Auflage, 12. <tp:taxon-name><tp:taxon-name-part taxon-name-part-type="order">Mantodea</tp:taxon-name-part></tp:taxon-name>.</source><publisher-name>Walter de Gruyter &amp; Co</publisher-name>, <publisher-loc>Berlin</publisher-loc>, <size units="page">47 pp</size>.</mixed-citation></ref><ref id="B24"><mixed-citation xmlns:xlink="http://www.w3.org/1999/xlink" xlink:type="simple"><person-group><name name-style="western"><surname>Roy</surname><given-names>R</given-names></name></person-group> (<year>1964</year>) Les mantes de la Côte d’Ivoire forestière. Bulletin de l’Institut Français d’Afrique Noire, t. 26, série A(3): 735–793.</mixed-citation></ref><ref id="B17"><mixed-citation xmlns:xlink="http://www.w3.org/1999/xlink" xlink:type="simple"><person-group><name name-style="western"><surname>Lombardo</surname><given-names>F</given-names></name></person-group> (<year>1997</year>) <article-title>New and little known <tp:taxon-name><tp:taxon-name-part taxon-name-part-type="order">Mantodea</tp:taxon-name-part></tp:taxon-name> from Eastern and Central Southern Africa.</article-title><source>Journal of <tp:taxon-name><tp:taxon-name-part taxon-name-part-type="order">Orthoptera</tp:taxon-name-part></tp:taxon-name> Research</source><volume>6</volume>: <fpage>69</fpage>–<lpage>81</lpage>. <ext-link xlink:type="simple" ext-link-type="doi" xlink:href="10.2307/3503537">https://doi.org/10.2307/3503537</ext-link></mixed-citation></ref><ref id="B6"><mixed-citation xmlns:xlink="http://www.w3.org/1999/xlink" xlink:type="simple"><person-group><name name-style="western"><surname>Ehrmann</surname><given-names>R</given-names></name></person-group> (<year>2002</year>) <source><tp:taxon-name><tp:taxon-name-part taxon-name-part-type="order">Mantodea</tp:taxon-name-part></tp:taxon-name>, Gottesanbeterinnen der Welt.</source><publisher-name>Natur und Tier-Verlag GmbH</publisher-name>, <publisher-loc>Münster</publisher-loc>, <size units="page">519 pp</size>.</mixed-citation></ref><ref id="B21"><mixed-citation xmlns:xlink="http://www.w3.org/1999/xlink" xlink:type="simple"><person-group><name name-style="western"><surname>Otte</surname><given-names>D</given-names></name><name name-style="western"><surname>Spearman</surname><given-names>L</given-names></name></person-group> (<year>2005</year>) <source>Mantida Species File. Catalog of the Mantids of the World.</source><publisher-name>Association of the Insects Diversity</publisher-name>, <publisher-loc>Philadelphia</publisher-loc>, <size units="page">489 pp</size>.</mixed-citation></ref></ref-list></tp:taxon-treatment>
