# Supplementary material for: A cryptic new species of Chlidonoptera Karsch, 1892 from the south west protected zone of the Central African Republic (Insecta, Mantodea, Hymenopodidae)
Source: Zookeys. 2020 Mar 9;917:63–83. doi: 10.3897/zookeys.917.39270 (PMC7076057; doi:10.3897/zookeys.917.39270)
Supplement: XML Treatment for Chlidonoptera lestoni [file zookeys.917.39270-treatment5.xml]

<!DOCTYPE tp:taxon-treatment
  PUBLIC "-//TaxonX//DTD Taxonomic Treatment Publishing DTD v0 20100105//EN" "tax-treatment-NSO.dtd">
<tp:taxon-treatment xmlns:tp="http://www.plazi.org/taxpub"><tp:treatment-meta><kwd-group><label>Taxon classification</label><kwd><named-content xmlns:xlink="http://www.w3.org/1999/xlink" content-type="kingdom">Animalia</named-content></kwd><kwd><named-content xmlns:xlink="http://www.w3.org/1999/xlink" content-type="order">Mantodea</named-content></kwd><kwd><named-content xmlns:xlink="http://www.w3.org/1999/xlink" content-type="family">Hymenopodidae</named-content></kwd></kwd-group><mixed-citation publication-type="journal"><person-group><name><surname>Moulin</surname><given-names>Nicolas</given-names></name></person-group><article-title>A cryptic new species of <italic><tp:taxon-name><tp:taxon-name-part taxon-name-part-type="genus" reg="Chlidonoptera">Chlidonoptera</tp:taxon-name-part></tp:taxon-name></italic> Karsch, 1892 from the south west protected zone of the Central African Republic (<tp:taxon-name><tp:taxon-name-part taxon-name-part-type="class">Insecta</tp:taxon-name-part></tp:taxon-name>, <tp:taxon-name><tp:taxon-name-part taxon-name-part-type="order">Mantodea</tp:taxon-name-part></tp:taxon-name>, <tp:taxon-name><tp:taxon-name-part taxon-name-part-type="family">Hymenopodidae</tp:taxon-name-part></tp:taxon-name>)</article-title><source>Zookeys</source><day>09</day><month>3</month><year>2020</year><volume>917</volume><fpage>63</fpage><lpage>83</lpage><pub-id pub-id-type="doi">10.3897/zookeys.917.39270</pub-id></mixed-citation></tp:treatment-meta><tp:nomenclature><tp:taxon-name><object-id xmlns:xlink="http://www.w3.org/1999/xlink" content-type="arpha" xlink:type="simple">BA9340F6-407E-5DF3-9A7A-52703716E9FE</object-id>
            <tp:taxon-name-part taxon-name-part-type="genus" reg="Chlidonoptera">Chlidonoptera</tp:taxon-name-part>
            <tp:taxon-name-part taxon-name-part-type="species" reg="lestoni">lestoni</tp:taxon-name-part>
          </tp:taxon-name><tp:taxon-authority>Roy, 1975</tp:taxon-authority><xref ref-type="fig" rid="F4">Figure 4</xref><tp:nomenclature-citation-list><tp:nomenclature-citation><tp:taxon-name>
                <tp:taxon-name-part taxon-name-part-type="genus" reg="Chlidonoptera">Chlidonoptera</tp:taxon-name-part> <tp:taxon-name-part taxon-name-part-type="species" reg="lestoni">lestoni</tp:taxon-name-part></tp:taxon-name><comment>: <xref ref-type="bibr" rid="B26">Roy 1975</xref>: 297; <xref ref-type="bibr" rid="B6">Ehrmann 2002</xref>: 95; <xref ref-type="bibr" rid="B21">Otte and Spearman 2005</xref>: 87.</comment></tp:nomenclature-citation></tp:nomenclature-citation-list></tp:nomenclature><tp:treatment-sec sec-type="type material" id="SECID0EHZAG"><title>Type material examined.</title><p>(1♂). <italic><tp:taxon-name><tp:taxon-name-part taxon-name-part-type="genus" reg="Chlidonoptera">Chlidonoptera</tp:taxon-name-part> <tp:taxon-name-part taxon-name-part-type="species" reg="lestoni">lestoni</tp:taxon-name-part></tp:taxon-name></italic>: 1 ♂ paratype, Tafo, Ghana, 09.XI.1967, UV Trap, Coll. D. Leston, genitalia preparation Roy 2067, Insects – Small orders &amp; Odonates <named-content xmlns:xlink="http://www.w3.org/1999/xlink" content-type="dwc:institutional_code" xlink:type="simple">MNHN</named-content> Database (EP) #2488, <named-content xmlns:xlink="http://www.w3.org/1999/xlink" content-type="dwc:institutional_code" xlink:type="simple">MNHN</named-content>.</p></tp:treatment-sec><tp:treatment-sec><!--Section generated to contain objects referenced in tp:taxon-treatment.--><fig id="F4" position="float" orientation="portrait"><object-id xmlns:xlink="http://www.w3.org/1999/xlink" content-type="doi" xlink:type="simple">10.3897/zookeys.917.39270.figure4</object-id><object-id xmlns:xlink="http://www.w3.org/1999/xlink" content-type="arpha" xlink:type="simple">B27263BA-37A5-5C3C-B1FE-AB5282F1A544</object-id><label>Figure 4.</label><caption><p><italic><tp:taxon-name><tp:taxon-name-part taxon-name-part-type="genus" reg="Chlidonoptera">Chlidonoptera</tp:taxon-name-part></tp:taxon-name></italic>, dorsal habitus: <bold>A</bold><italic><tp:taxon-name><tp:taxon-name-part taxon-name-part-type="genus" reg="Chlidonoptera">C.</tp:taxon-name-part> <tp:taxon-name-part taxon-name-part-type="species" reg="vexillum">vexillum</tp:taxon-name-part></tp:taxon-name></italic>, male, Mbalmayo, Cameroon, <abbrev xmlns:xlink="http://www.w3.org/1999/xlink" content-type="institution" xlink:title="Barcode of Life Project, Biodiversity Institute of Ontario" id="ABBRID0EEMBG" xlink:type="simple">BOLD</abbrev> NMMAN11-0541 <bold>B</bold><italic><tp:taxon-name><tp:taxon-name-part taxon-name-part-type="genus" reg="Chlidonoptera">C.</tp:taxon-name-part> <tp:taxon-name-part taxon-name-part-type="species" reg="vexillum">vexillum</tp:taxon-name-part></tp:taxon-name></italic>, male, Arboretum Raponda Walker, Gabon, <abbrev xmlns:xlink="http://www.w3.org/1999/xlink" content-type="institution" xlink:title="Barcode of Life Project, Biodiversity Institute of Ontario" id="ABBRID0EWMBG" xlink:type="simple">BOLD</abbrev> MANGAB15-094 <bold>C</bold><italic><tp:taxon-name><tp:taxon-name-part taxon-name-part-type="genus" reg="Chlidonoptera">C.</tp:taxon-name-part> <tp:taxon-name-part taxon-name-part-type="species" reg="vexillum">vexillum</tp:taxon-name-part></tp:taxon-name></italic>, male, Biosphere Reserve of Dimonika, Republic of the Congo, <abbrev xmlns:xlink="http://www.w3.org/1999/xlink" content-type="institution" xlink:title="Barcode of Life Project, Biodiversity Institute of Ontario" id="ABBRID0EINBG" xlink:type="simple">BOLD</abbrev> NMMAN11-0487 <bold>D</bold><italic><tp:taxon-name><tp:taxon-name-part taxon-name-part-type="genus" reg="Chlidonoptera">C.</tp:taxon-name-part> <tp:taxon-name-part taxon-name-part-type="species" reg="vexillum">vexillum</tp:taxon-name-part></tp:taxon-name></italic>, male, Minziro Forest, Tanzania, <abbrev xmlns:xlink="http://www.w3.org/1999/xlink" content-type="institution" xlink:title="Barcode of Life Project, Biodiversity Institute of Ontario" id="ABBRID0E1NBG" xlink:type="simple">BOLD</abbrev> NMMAN11-0533 <bold>E</bold><italic><tp:taxon-name><tp:taxon-name-part taxon-name-part-type="genus" reg="Chlidonoptera">C.</tp:taxon-name-part> <tp:taxon-name-part taxon-name-part-type="species" reg="vexillum">vexillum</tp:taxon-name-part></tp:taxon-name></italic>, male, Kalinzu Forest, Uganda <bold>F</bold><italic><tp:taxon-name><tp:taxon-name-part taxon-name-part-type="genus" reg="Chlidonoptera">C.</tp:taxon-name-part> <tp:taxon-name-part taxon-name-part-type="species" reg="roxanae">roxanae</tp:taxon-name-part></tp:taxon-name></italic> sp. nov., holotype male, base camp, lake #1, Dzanga-Ndoki NP, <abbrev xmlns:xlink="http://www.w3.org/1999/xlink" xlink:title="Central African Republic" id="ABBRID0EZOBG" xlink:type="simple">CAR</abbrev>, <abbrev xmlns:xlink="http://www.w3.org/1999/xlink" content-type="institution" xlink:title="Barcode of Life Project, Biodiversity Institute of Ontario" id="ABBRID0E4OBG" xlink:type="simple">BOLD</abbrev> NMMAN11-0404 <bold>G</bold><italic><tp:taxon-name><tp:taxon-name-part taxon-name-part-type="genus" reg="Chlidonoptera">C.</tp:taxon-name-part> <tp:taxon-name-part taxon-name-part-type="species" reg="lestoni">lestoni</tp:taxon-name-part></tp:taxon-name></italic>, paratype male, Tafo, Ghana (S. Poulain) <bold>H</bold><italic><tp:taxon-name><tp:taxon-name-part taxon-name-part-type="genus" reg="Chlidonoptera">C.</tp:taxon-name-part> <tp:taxon-name-part taxon-name-part-type="species" reg="chopardi">chopardi</tp:taxon-name-part></tp:taxon-name></italic>, male, San Pedro, Ivory Coast.</p></caption><graphic xmlns:xlink="http://www.w3.org/1999/xlink" xlink:href="zookeys-917-063-g004.jpg" position="float" orientation="portrait" xlink:type="simple" id="oo_387659.jpg"><uri content-type="original_file" xlink:type="simple">https://binary.pensoft.net/fig/387659</uri></graphic></fig></tp:treatment-sec><ref-list><ref id="B26"><mixed-citation xmlns:xlink="http://www.w3.org/1999/xlink" xlink:type="simple"><person-group><name name-style="western"><surname>Roy</surname><given-names>R</given-names></name></person-group> (<year>1975</year>) Compléments à la connaissance des Mantes de Lamto (Côte d’Ivoire). Bulletin de l’Institut Français d’Afrique Noire, t. 37, série A(1): 122–170.</mixed-citation></ref><ref id="B6"><mixed-citation xmlns:xlink="http://www.w3.org/1999/xlink" xlink:type="simple"><person-group><name name-style="western"><surname>Ehrmann</surname><given-names>R</given-names></name></person-group> (<year>2002</year>) <source><tp:taxon-name><tp:taxon-name-part taxon-name-part-type="order">Mantodea</tp:taxon-name-part></tp:taxon-name>, Gottesanbeterinnen der Welt.</source><publisher-name>Natur und Tier-Verlag GmbH</publisher-name>, <publisher-loc>Münster</publisher-loc>, <size units="page">519 pp</size>.</mixed-citation></ref><ref id="B21"><mixed-citation xmlns:xlink="http://www.w3.org/1999/xlink" xlink:type="simple"><person-group><name name-style="western"><surname>Otte</surname><given-names>D</given-names></name><name name-style="western"><surname>Spearman</surname><given-names>L</given-names></name></person-group> (<year>2005</year>) <source>Mantida Species File. Catalog of the Mantids of the World.</source><publisher-name>Association of the Insects Diversity</publisher-name>, <publisher-loc>Philadelphia</publisher-loc>, <size units="page">489 pp</size>.</mixed-citation></ref></ref-list></tp:taxon-treatment>
