# Supplementary material for: A cryptic new species of Chlidonoptera Karsch, 1892 from the south west protected zone of the Central African Republic (Insecta, Mantodea, Hymenopodidae)
Source: Zookeys. 2020 Mar 9;917:63–83. doi: 10.3897/zookeys.917.39270 (PMC7076057; doi:10.3897/zookeys.917.39270)
Supplement: XML Treatment for Chlidonoptera roxanae [file zookeys.917.39270-treatment6.xml]

<!DOCTYPE tp:taxon-treatment
  PUBLIC "-//TaxonX//DTD Taxonomic Treatment Publishing DTD v0 20100105//EN" "tax-treatment-NSO.dtd">
<tp:taxon-treatment xmlns:tp="http://www.plazi.org/taxpub"><tp:treatment-meta><kwd-group><label>Taxon classification</label><kwd><named-content xmlns:xlink="http://www.w3.org/1999/xlink" content-type="kingdom">Animalia</named-content></kwd><kwd><named-content xmlns:xlink="http://www.w3.org/1999/xlink" content-type="order">Mantodea</named-content></kwd><kwd><named-content xmlns:xlink="http://www.w3.org/1999/xlink" content-type="family">Hymenopodidae</named-content></kwd></kwd-group><mixed-citation publication-type="journal"><person-group><name><surname>Moulin</surname><given-names>Nicolas</given-names></name></person-group><article-title>A cryptic new species of <italic><tp:taxon-name><tp:taxon-name-part taxon-name-part-type="genus" reg="Chlidonoptera">Chlidonoptera</tp:taxon-name-part></tp:taxon-name></italic> Karsch, 1892 from the south west protected zone of the Central African Republic (<tp:taxon-name><tp:taxon-name-part taxon-name-part-type="class">Insecta</tp:taxon-name-part></tp:taxon-name>, <tp:taxon-name><tp:taxon-name-part taxon-name-part-type="order">Mantodea</tp:taxon-name-part></tp:taxon-name>, <tp:taxon-name><tp:taxon-name-part taxon-name-part-type="family">Hymenopodidae</tp:taxon-name-part></tp:taxon-name>)</article-title><source>Zookeys</source><day>09</day><month>3</month><year>2020</year><volume>917</volume><fpage>63</fpage><lpage>83</lpage><pub-id pub-id-type="doi">10.3897/zookeys.917.39270</pub-id></mixed-citation></tp:treatment-meta><tp:nomenclature><tp:taxon-name><object-id xmlns:xlink="http://www.w3.org/1999/xlink" content-type="arpha" xlink:type="simple">6C187340-071C-5098-8254-E29609978C82</object-id>
            <tp:taxon-name-part taxon-name-part-type="genus" reg="Chlidonoptera">Chlidonoptera</tp:taxon-name-part>
            <tp:taxon-name-part taxon-name-part-type="species" reg="roxanae">roxanae</tp:taxon-name-part>
            <object-id xmlns:xlink="http://www.w3.org/1999/xlink" content-type="zoobank" xlink:type="simple">http://zoobank.org/E7FBAAE9-E506-4154-A762-3008A1D6AF44</object-id>
          </tp:taxon-name><tp:taxon-status xmlns:xlink="http://www.w3.org/1999/xlink" xlink:type="simple">sp. nov.</tp:taxon-status><xref ref-type="fig" rid="F2">Figures 2A</xref><xref ref-type="fig" rid="F3">, 3</xref><xref ref-type="fig" rid="F4">, 4F</xref><xref ref-type="fig" rid="F5">, 5</xref><xref ref-type="fig" rid="F6">, 6</xref></tp:nomenclature><tp:treatment-sec sec-type="Repository" id="SECID0E52AG"><title>Repository.</title><p>Holotype male. Muséum national d’Histoire naturelle, Paris, France.</p><p>Holotype label: Pinned. Central African Republic, Dzanga-Ndoki National Park, base camp, Lake #1, 2.4881, 16.2330, light, 4.II.2012, <abbrev xmlns:xlink="http://www.w3.org/1999/xlink" content-type="institution" xlink:title="Barcode of Life Project, Biodiversity Institute of Ontario" id="ABBRID0EF3AG" xlink:type="simple">BOLD</abbrev> NMMAN11-0404, Genitalia NM0181, Coll: Sangha 2012 Team.</p><p>Paratypes males. Philippe Annoyer Personal Collection (<abbrev xmlns:xlink="http://www.w3.org/1999/xlink" xlink:title="Philippe Annoyer Personal Collection" id="ABBRID0EM3AG" xlink:type="simple">PAPC</abbrev>), Sainte-Croix-Volvestre, France; Research Collection of Nicolas Moulin (<abbrev xmlns:xlink="http://www.w3.org/1999/xlink" content-type="institution" xlink:title="Research Collection of Nicolas Moulin, Montérolier" id="ABBRID0EQ3AG" xlink:type="simple">RCNM</abbrev>), Montérolier, France; Muséum national d’Histoire naturelle, Paris, France.</p></tp:treatment-sec><tp:treatment-sec sec-type="Paratypes labels (28♂♂)" id="SECID0EV3AG"><title>Paratypes labels (28♂♂).</title><p><bold>Central African Republic.</bold> Dzanga-Sangha Special Reserve, Bayanga, WWF building, diffuse light (1♂), <named-content xmlns:xlink="http://www.w3.org/1999/xlink" content-type="dwc:verbatimCoordinates" xlink:type="simple"><named-content content-type="geo-json" specific-use="{&#34;type&#34;:&#34;Point&#34;,&#34;coordinates&#34;:[16.255527,2.920333]}" id="NCID0EA4AG" xlink:type="simple">2.920333, 16.255527</named-content></named-content>, 21.I.2012 (<abbrev xmlns:xlink="http://www.w3.org/1999/xlink" content-type="institution" xlink:title="Research Collection of Nicolas Moulin, Montérolier" id="ABBRID0EF4AG" xlink:type="simple">RCNM</abbrev>); Dzanga-Ndoki National Park, M’Boki, South Likembe, Molongo, Sangha river, light (1♂), <named-content xmlns:xlink="http://www.w3.org/1999/xlink" content-type="dwc:verbatimCoordinates" xlink:type="simple"><named-content content-type="geo-json" specific-use="{&#34;type&#34;:&#34;Point&#34;,&#34;coordinates&#34;:[16.081250,2.471972]}" id="NCID0EN4AG" xlink:type="simple">2.471972, 16.08125</named-content></named-content>, 25.I.2012 (<abbrev xmlns:xlink="http://www.w3.org/1999/xlink" content-type="institution" xlink:title="Research Collection of Nicolas Moulin, Montérolier" id="ABBRID0ES4AG" xlink:type="simple">RCNM</abbrev>); M’Boki, South Likembe, Molongo, Sangha river, light (1♂), <named-content xmlns:xlink="http://www.w3.org/1999/xlink" content-type="dwc:verbatimCoordinates" xlink:type="simple"><named-content content-type="geo-json" specific-use="{&#34;type&#34;:&#34;Point&#34;,&#34;coordinates&#34;:[16.081250,2.471972]}" id="NCID0E14AG" xlink:type="simple">2.471972, 16.08125</named-content></named-content>, 25.I.2012 (<named-content xmlns:xlink="http://www.w3.org/1999/xlink" content-type="dwc:institutional_code" xlink:type="simple">MNHN</named-content>); Base camp, Lake #1, windfall tree, light (7♂♂), <named-content xmlns:xlink="http://www.w3.org/1999/xlink" content-type="dwc:verbatimCoordinates" xlink:type="simple"><named-content content-type="geo-json" specific-use="{&#34;type&#34;:&#34;Point&#34;,&#34;coordinates&#34;:[16.217388,2.477916]}" id="NCID0EH5AG" xlink:type="simple">2.477916, 16.217388</named-content></named-content>, 1–4.II.2012 (<abbrev xmlns:xlink="http://www.w3.org/1999/xlink" content-type="institution" xlink:title="Research Collection of Nicolas Moulin, Montérolier" id="ABBRID0EM5AG" xlink:type="simple">RCNM</abbrev>); Base camp, Lake #1, windfall tree, light (1♂), <named-content xmlns:xlink="http://www.w3.org/1999/xlink" content-type="dwc:verbatimCoordinates" xlink:type="simple"><named-content content-type="geo-json" specific-use="{&#34;type&#34;:&#34;Point&#34;,&#34;coordinates&#34;:[16.217388,2.477916]}" id="NCID0EU5AG" xlink:type="simple">2.477916, 16.217388</named-content></named-content>, 1.II.2012 (<named-content xmlns:xlink="http://www.w3.org/1999/xlink" content-type="dwc:institutional_code" xlink:type="simple">MNHN</named-content>); Lake #7, at the base of a Badamier (<italic>Terminalia superba</italic>, <tp:taxon-name><tp:taxon-name-part taxon-name-part-type="family">Combretaceae</tp:taxon-name-part></tp:taxon-name>), light (1♂), <named-content xmlns:xlink="http://www.w3.org/1999/xlink" content-type="dwc:verbatimCoordinates" xlink:type="simple"><named-content content-type="geo-json" specific-use="{&#34;type&#34;:&#34;Point&#34;,&#34;coordinates&#34;:[16.224833,2.463277]}" id="NCID0EI6AG" xlink:type="simple">2.463277, 16.224833</named-content></named-content>, 3.II.2012 (<named-content xmlns:xlink="http://www.w3.org/1999/xlink" content-type="dwc:institutional_code" xlink:type="simple">MNHN</named-content>); Lake #1, at canopy of an Azobe (<italic><tp:taxon-name><tp:taxon-name-part taxon-name-part-type="genus" reg="Lophira">Lophira</tp:taxon-name-part> <tp:taxon-name-part taxon-name-part-type="species" reg="alata">alata</tp:taxon-name-part></tp:taxon-name></italic>, <tp:taxon-name><tp:taxon-name-part taxon-name-part-type="family">Ochnaceae</tp:taxon-name-part></tp:taxon-name>), light (1♂), <named-content xmlns:xlink="http://www.w3.org/1999/xlink" content-type="dwc:verbatimCoordinates" xlink:type="simple"><named-content content-type="geo-json" specific-use="{&#34;type&#34;:&#34;Point&#34;,&#34;coordinates&#34;:[16.215500,2.480400]}" id="NCID0EFABG" xlink:type="simple">2.4804, 16.2155</named-content></named-content>, 5.II.2012 (<abbrev xmlns:xlink="http://www.w3.org/1999/xlink" content-type="institution" xlink:title="Research Collection of Nicolas Moulin, Montérolier" id="ABBRID0EKABG" xlink:type="simple">RCNM</abbrev>); Lake #1, base camp, windfall tree, laboratory tent, light (10♂♂), <named-content xmlns:xlink="http://www.w3.org/1999/xlink" content-type="dwc:verbatimCoordinates" xlink:type="simple"><named-content content-type="geo-json" specific-use="{&#34;type&#34;:&#34;Point&#34;,&#34;coordinates&#34;:[16.216666,2.480555]}" id="NCID0ESABG" xlink:type="simple">2.480555, 16.216666</named-content></named-content>, 10.II to 2.III.2012 (<abbrev xmlns:xlink="http://www.w3.org/1999/xlink" content-type="institution" xlink:title="Research Collection of Nicolas Moulin, Montérolier" id="ABBRID0EXABG" xlink:type="simple">RCNM</abbrev>); Lake #3, light (2♂♂), <named-content xmlns:xlink="http://www.w3.org/1999/xlink" content-type="dwc:verbatimCoordinates" xlink:type="simple"><named-content content-type="geo-json" specific-use="{&#34;type&#34;:&#34;Point&#34;,&#34;coordinates&#34;:[16.232944,2.488611]}" id="NCID0E6ABG" xlink:type="simple">2.488611, 16.232944</named-content></named-content>, 15 and 22.II.2012 (<abbrev xmlns:xlink="http://www.w3.org/1999/xlink" content-type="institution" xlink:title="Research Collection of Nicolas Moulin, Montérolier" id="ABBRID0EEBBG" xlink:type="simple">RCNM</abbrev>); at canopy of an Ayous (<italic><tp:taxon-name><tp:taxon-name-part taxon-name-part-type="genus" reg="Triplochiton">Triplochiton</tp:taxon-name-part> <tp:taxon-name-part taxon-name-part-type="species" reg="scleroxylon">scleroxylon</tp:taxon-name-part></tp:taxon-name></italic>, <tp:taxon-name><tp:taxon-name-part taxon-name-part-type="family">Malvaceae</tp:taxon-name-part></tp:taxon-name>), light (1♂), <named-content xmlns:xlink="http://www.w3.org/1999/xlink" content-type="dwc:verbatimCoordinates" xlink:type="simple"><named-content content-type="geo-json" specific-use="{&#34;type&#34;:&#34;Point&#34;,&#34;coordinates&#34;:[16.233027,2.488138]}" id="NCID0E3BBG" xlink:type="simple">2.488138, 16.233027</named-content></named-content>, 22.II.2012 (<named-content xmlns:xlink="http://www.w3.org/1999/xlink" content-type="dwc:institutional_code" xlink:type="simple">MNHN</named-content>); at canopy of an Ayous (<italic><tp:taxon-name><tp:taxon-name-part taxon-name-part-type="genus" reg="Triplochiton">Triplochiton</tp:taxon-name-part> <tp:taxon-name-part taxon-name-part-type="species" reg="scleroxylon">scleroxylon</tp:taxon-name-part></tp:taxon-name></italic>, <tp:taxon-name><tp:taxon-name-part taxon-name-part-type="family">Malvaceae</tp:taxon-name-part></tp:taxon-name>), light (1♂), <named-content xmlns:xlink="http://www.w3.org/1999/xlink" content-type="dwc:verbatimCoordinates" xlink:type="simple"><named-content content-type="geo-json" specific-use="{&#34;type&#34;:&#34;Point&#34;,&#34;coordinates&#34;:[16.233027,2.488138]}" id="NCID0EZCBG" xlink:type="simple">2.488138, 16.233027</named-content></named-content>, 24.II.2012 (<abbrev xmlns:xlink="http://www.w3.org/1999/xlink" content-type="institution" xlink:title="Research Collection of Nicolas Moulin, Montérolier" id="ABBRID0E5CBG" xlink:type="simple">RCNM</abbrev>); Lake #7, light (1♂), 2.4806, 16.2167, 29.II.2012 (<abbrev xmlns:xlink="http://www.w3.org/1999/xlink" content-type="institution" xlink:title="Research Collection of Nicolas Moulin, Montérolier" id="ABBRID0EDDBG" xlink:type="simple">RCNM</abbrev>), Coll. SANGHA2012 Team.</p></tp:treatment-sec><tp:treatment-sec sec-type="material" id="SECID0EIDBG"><title>Other material examined.</title><p><bold>Central African Republic.</bold> Dzanga-Sangha Special Reserve, between Bayanga and Lidjombo, pk15 (2♂♂), pk21 (5♂♂), light, <named-content xmlns:xlink="http://www.w3.org/1999/xlink" content-type="dwc:verbatimCoordinates" xlink:type="simple"><named-content content-type="geo-json" specific-use="{&#34;type&#34;:&#34;Point&#34;,&#34;coordinates&#34;:[16.254722,2.883333]}" id="NCID0ETDBG" xlink:type="simple">2.883333, 16.254722</named-content></named-content>, 31.V to 16.VI.1998 (<abbrev xmlns:xlink="http://www.w3.org/1999/xlink" xlink:title="Philippe Annoyer Personal Collection" id="ABBRID0EYDBG" xlink:type="simple">PAPC</abbrev>), Coll. P. Annoyer; Dzanga-Ndoki National Park, Lidjombo (9♂♂: light (8♂♂) and day capture (1♂)), <named-content xmlns:xlink="http://www.w3.org/1999/xlink" content-type="dwc:verbatimCoordinates" xlink:type="simple"><named-content content-type="geo-json" specific-use="{&#34;type&#34;:&#34;Point&#34;,&#34;coordinates&#34;:[16.137138,2.833833]}" id="NCID0E6DBG" xlink:type="simple">2.833833, 16.137138</named-content></named-content>, 1–13.III.2005 (<abbrev xmlns:xlink="http://www.w3.org/1999/xlink" xlink:title="Philippe Annoyer Personal Collection" id="ABBRID0EEEBG" xlink:type="simple">PAPC</abbrev>), Coll. P. Annoyer; Dzanga-Sangha Special Reserve, Bayanga, base camp 1, light (2♂♂), 3.066194, 16.149888, 11.X.2008 (<abbrev xmlns:xlink="http://www.w3.org/1999/xlink" xlink:title="Philippe Annoyer Personal Collection" id="ABBRID0EIEBG" xlink:type="simple">PAPC</abbrev>); Bayanga, base camp 2, night capture (1♂), <named-content xmlns:xlink="http://www.w3.org/1999/xlink" content-type="dwc:verbatimCoordinates" xlink:type="simple"><named-content content-type="geo-json" specific-use="{&#34;type&#34;:&#34;Point&#34;,&#34;coordinates&#34;:[16.142138,3.030416]}" id="NCID0EPEBG" xlink:type="simple">3.030416, 16.142138</named-content></named-content>, 20.X.2008 (<abbrev xmlns:xlink="http://www.w3.org/1999/xlink" xlink:title="Philippe Annoyer Personal Collection" id="ABBRID0EUEBG" xlink:type="simple">PAPC</abbrev>); Bayanga, at the base of a Kungu (<italic><tp:taxon-name><tp:taxon-name-part taxon-name-part-type="genus" reg="Piptadenastrium">Piptadenastrium</tp:taxon-name-part> <tp:taxon-name-part taxon-name-part-type="species" reg="africanum">africanum</tp:taxon-name-part></tp:taxon-name></italic>, <tp:taxon-name><tp:taxon-name-part taxon-name-part-type="family">Fabaceae</tp:taxon-name-part></tp:taxon-name>) (3♂♂), at canopy of the same tree (1♂), light, <named-content xmlns:xlink="http://www.w3.org/1999/xlink" content-type="dwc:verbatimCoordinates" xlink:type="simple"><named-content content-type="geo-json" specific-use="{&#34;type&#34;:&#34;Point&#34;,&#34;coordinates&#34;:[16.142138,3.030416]}" id="NCID0ELFBG" xlink:type="simple">3.030416, 16.142138</named-content></named-content>, 23–24.X.2008 (<abbrev xmlns:xlink="http://www.w3.org/1999/xlink" xlink:title="Philippe Annoyer Personal Collection" id="ABBRID0EQFBG" xlink:type="simple">PAPC</abbrev>), Coll. Epiphyte 2008 Team; Dzanga-Ndoki National Park, base camp, Lake #1, at the base of an Azobé (<italic><tp:taxon-name><tp:taxon-name-part taxon-name-part-type="genus" reg="Lophira">Lophira</tp:taxon-name-part> <tp:taxon-name-part taxon-name-part-type="species" reg="alata">alata</tp:taxon-name-part></tp:taxon-name></italic>, <tp:taxon-name><tp:taxon-name-part taxon-name-part-type="family">Ochnaceae</tp:taxon-name-part></tp:taxon-name>), light (3♂♂), <named-content xmlns:xlink="http://www.w3.org/1999/xlink" content-type="dwc:verbatimCoordinates" xlink:type="simple"><named-content content-type="geo-json" specific-use="{&#34;type&#34;:&#34;Point&#34;,&#34;coordinates&#34;:[16.215527,2.480416]}" id="NCID0EHGBG" xlink:type="simple">2.480416, 16.215527</named-content></named-content>, 26.XI.2010 (<abbrev xmlns:xlink="http://www.w3.org/1999/xlink" xlink:title="Philippe Annoyer Personal Collection" id="ABBRID0EMGBG" xlink:type="simple">PAPC</abbrev>); Little forest clearing at Lake #5, light (1♂), <named-content xmlns:xlink="http://www.w3.org/1999/xlink" content-type="dwc:verbatimCoordinates" xlink:type="simple"><named-content content-type="geo-json" specific-use="{&#34;type&#34;:&#34;Point&#34;,&#34;coordinates&#34;:[16.225583,2.469055]}" id="NCID0ETGBG" xlink:type="simple">2.469055, 16.225583</named-content></named-content>, 29.XI.2010 (<abbrev xmlns:xlink="http://www.w3.org/1999/xlink" xlink:title="Philippe Annoyer Personal Collection" id="ABBRID0EYGBG" xlink:type="simple">PAPC</abbrev>); Base camp, Lake #1, Laboratory tent, diffuse light (3♂♂), <named-content xmlns:xlink="http://www.w3.org/1999/xlink" content-type="dwc:verbatimCoordinates" xlink:type="simple"><named-content content-type="geo-json" specific-use="{&#34;type&#34;:&#34;Point&#34;,&#34;coordinates&#34;:[16.215527,2.480416]}" id="NCID0E6GBG" xlink:type="simple">2.480416, 16.215527</named-content></named-content>, 30.XI to 2.XII.2010 (<abbrev xmlns:xlink="http://www.w3.org/1999/xlink" xlink:title="Philippe Annoyer Personal Collection" id="ABBRID0EEHBG" xlink:type="simple">PAPC</abbrev>), Coll. SANGHA2012 Team.</p></tp:treatment-sec><tp:treatment-sec sec-type="natural history" id="SECID0EIHBG"><title>Natural history.</title><p>According to the collection locations of different individuals in the canopy, this species is considered to be arboreal. Both nymph and adult specimens, are presumed to reside on the inflorescences of trees. In tropical forests, these flowers are often located at the top, above the canopy, so that pollinators have access to pollen and nectar. In the present study, is only males were captured with a light trap, and were rarely captured during the day. Females <italic><tp:taxon-name><tp:taxon-name-part taxon-name-part-type="genus" reg="Chlidonoptera">Chlidonoptera</tp:taxon-name-part></tp:taxon-name></italic> specimens that were observed by climbing trees or by beating vegetation (Figure <xref ref-type="fig" rid="F2">2</xref>).</p><fig id="F2" position="float" orientation="portrait"><object-id xmlns:xlink="http://www.w3.org/1999/xlink" content-type="doi" xlink:type="simple">10.3897/zookeys.917.39270.figure2</object-id><object-id xmlns:xlink="http://www.w3.org/1999/xlink" content-type="arpha" xlink:type="simple">4BD37C4A-295C-50C7-B019-5AA3F1A519E7</object-id><label>Figure 2.</label><caption><p><bold>A</bold> Male <italic><tp:taxon-name><tp:taxon-name-part taxon-name-part-type="genus" reg="Chlidonoptera">Chlidonoptera</tp:taxon-name-part> <tp:taxon-name-part taxon-name-part-type="species" reg="roxanae">roxanae</tp:taxon-name-part></tp:taxon-name></italic> sp. nov. photographed in the Dzanga-Ndoki National Park (<abbrev xmlns:xlink="http://www.w3.org/1999/xlink" xlink:title="Central African Republic" id="ABBRID0EOIBG" xlink:type="simple">CAR</abbrev>), by Philippe Annoyer <bold>B</bold> female <italic><tp:taxon-name><tp:taxon-name-part taxon-name-part-type="genus" reg="Chlidonoptera">Chlidonoptera</tp:taxon-name-part> <tp:taxon-name-part taxon-name-part-type="species" reg="vexillum">vexillum</tp:taxon-name-part></tp:taxon-name></italic> group photographed in the forest surrounding Sanaga Yong Chimpanzee Rescue Centre, Belabo, East Province (Cameroon), by Sean Brogan.</p></caption><graphic xmlns:xlink="http://www.w3.org/1999/xlink" xlink:href="zookeys-917-063-g002.jpg" position="float" orientation="portrait" xlink:type="simple" id="oo_387657.jpg"><uri content-type="original_file" xlink:type="simple">https://binary.pensoft.net/fig/387657</uri></graphic></fig></tp:treatment-sec><tp:treatment-sec sec-type="diagnosis" id="SECID0EEJBG"><title>Diagnosis.</title><p>Larger than <italic><tp:taxon-name><tp:taxon-name-part taxon-name-part-type="genus" reg="Chlidonoptera">Chlidonoptera</tp:taxon-name-part> <tp:taxon-name-part taxon-name-part-type="species" reg="vexillum">vexillum</tp:taxon-name-part></tp:taxon-name></italic> and <italic><tp:taxon-name><tp:taxon-name-part taxon-name-part-type="genus" reg="Chlidonoptera">Chlidonoptera</tp:taxon-name-part> <tp:taxon-name-part taxon-name-part-type="species" reg="lestoni">lestoni</tp:taxon-name-part></tp:taxon-name></italic>. Males: Body length (mm) 26.2–33.6; forewing length 23.6–30.2; hindwing length 24.9–27.3; pronotum length 5.1–6.9; prozone length 2.1–3.5; pronotum width 4.9–6.3; pronotum narrow width 1.6–2.1; head width 5.0–5.9; frons width 1.4–2.0; frons height 0.6–0.9; prothoracic coxae length 6.1–9.0; prothoracic femur length 8.0–10.2; mesothoracic femur length 6.2–8.1; mesothoracic tibia length 5.5–6.9; mesothoracic tarsus length 4.8–6.1; metathoracic femur length 7.2–9.1; metathoracic tibia length 6.5–8.4; metathoracic tarsus length 5.5–6.9; anteroventral femoral spine count 10–12; posteroventral femoral spine count 4; anteroventral tibial spine count 12–15; posteroventral tibial spine count 14–17. The colour patterns on the wings are almost similar (Figures <xref ref-type="fig" rid="F2">2</xref>–<xref ref-type="fig" rid="F4">4</xref>). There are polymorphisms in the size of the forewings’ patterns in each of the species mentioned. The major difference is in the size of body, of genitalia and of the posterior process of sclerite L4A (ventral phallomere) being larger from one species to another (Figures <xref ref-type="fig" rid="F5">5</xref>, <xref ref-type="fig" rid="F6">6</xref>).</p><fig id="F3" position="float" orientation="portrait"><object-id xmlns:xlink="http://www.w3.org/1999/xlink" content-type="doi" xlink:type="simple">10.3897/zookeys.917.39270.figure3</object-id><object-id xmlns:xlink="http://www.w3.org/1999/xlink" content-type="arpha" xlink:type="simple">C21054CF-544D-5141-92F3-35B69A3632EE</object-id><label>Figure 3.</label><caption><p><italic><tp:taxon-name><tp:taxon-name-part taxon-name-part-type="genus" reg="Chlidonoptera">Chlidonoptera</tp:taxon-name-part> <tp:taxon-name-part taxon-name-part-type="species" reg="roxanae">roxanae</tp:taxon-name-part></tp:taxon-name></italic> sp. nov., holotype male, dorsal and ventral habitus. Scale bar: 10.00 mm.</p></caption><graphic xmlns:xlink="http://www.w3.org/1999/xlink" xlink:href="zookeys-917-063-g003.jpg" position="float" orientation="portrait" xlink:type="simple" id="oo_387658.jpg"><uri content-type="original_file" xlink:type="simple">https://binary.pensoft.net/fig/387658</uri></graphic></fig><fig id="F4" position="float" orientation="portrait"><object-id xmlns:xlink="http://www.w3.org/1999/xlink" content-type="doi" xlink:type="simple">10.3897/zookeys.917.39270.figure4</object-id><object-id xmlns:xlink="http://www.w3.org/1999/xlink" content-type="arpha" xlink:type="simple">B27263BA-37A5-5C3C-B1FE-AB5282F1A544</object-id><label>Figure 4.</label><caption><p><italic><tp:taxon-name><tp:taxon-name-part taxon-name-part-type="genus" reg="Chlidonoptera">Chlidonoptera</tp:taxon-name-part></tp:taxon-name></italic>, dorsal habitus: <bold>A</bold><italic><tp:taxon-name><tp:taxon-name-part taxon-name-part-type="genus" reg="Chlidonoptera">C.</tp:taxon-name-part> <tp:taxon-name-part taxon-name-part-type="species" reg="vexillum">vexillum</tp:taxon-name-part></tp:taxon-name></italic>, male, Mbalmayo, Cameroon, <abbrev xmlns:xlink="http://www.w3.org/1999/xlink" content-type="institution" xlink:title="Barcode of Life Project, Biodiversity Institute of Ontario" id="ABBRID0EEMBG" xlink:type="simple">BOLD</abbrev> NMMAN11-0541 <bold>B</bold><italic><tp:taxon-name><tp:taxon-name-part taxon-name-part-type="genus" reg="Chlidonoptera">C.</tp:taxon-name-part> <tp:taxon-name-part taxon-name-part-type="species" reg="vexillum">vexillum</tp:taxon-name-part></tp:taxon-name></italic>, male, Arboretum Raponda Walker, Gabon, <abbrev xmlns:xlink="http://www.w3.org/1999/xlink" content-type="institution" xlink:title="Barcode of Life Project, Biodiversity Institute of Ontario" id="ABBRID0EWMBG" xlink:type="simple">BOLD</abbrev> MANGAB15-094 <bold>C</bold><italic><tp:taxon-name><tp:taxon-name-part taxon-name-part-type="genus" reg="Chlidonoptera">C.</tp:taxon-name-part> <tp:taxon-name-part taxon-name-part-type="species" reg="vexillum">vexillum</tp:taxon-name-part></tp:taxon-name></italic>, male, Biosphere Reserve of Dimonika, Republic of the Congo, <abbrev xmlns:xlink="http://www.w3.org/1999/xlink" content-type="institution" xlink:title="Barcode of Life Project, Biodiversity Institute of Ontario" id="ABBRID0EINBG" xlink:type="simple">BOLD</abbrev> NMMAN11-0487 <bold>D</bold><italic><tp:taxon-name><tp:taxon-name-part taxon-name-part-type="genus" reg="Chlidonoptera">C.</tp:taxon-name-part> <tp:taxon-name-part taxon-name-part-type="species" reg="vexillum">vexillum</tp:taxon-name-part></tp:taxon-name></italic>, male, Minziro Forest, Tanzania, <abbrev xmlns:xlink="http://www.w3.org/1999/xlink" content-type="institution" xlink:title="Barcode of Life Project, Biodiversity Institute of Ontario" id="ABBRID0E1NBG" xlink:type="simple">BOLD</abbrev> NMMAN11-0533 <bold>E</bold><italic><tp:taxon-name><tp:taxon-name-part taxon-name-part-type="genus" reg="Chlidonoptera">C.</tp:taxon-name-part> <tp:taxon-name-part taxon-name-part-type="species" reg="vexillum">vexillum</tp:taxon-name-part></tp:taxon-name></italic>, male, Kalinzu Forest, Uganda <bold>F</bold><italic><tp:taxon-name><tp:taxon-name-part taxon-name-part-type="genus" reg="Chlidonoptera">C.</tp:taxon-name-part> <tp:taxon-name-part taxon-name-part-type="species" reg="roxanae">roxanae</tp:taxon-name-part></tp:taxon-name></italic> sp. nov., holotype male, base camp, lake #1, Dzanga-Ndoki NP, <abbrev xmlns:xlink="http://www.w3.org/1999/xlink" xlink:title="Central African Republic" id="ABBRID0EZOBG" xlink:type="simple">CAR</abbrev>, <abbrev xmlns:xlink="http://www.w3.org/1999/xlink" content-type="institution" xlink:title="Barcode of Life Project, Biodiversity Institute of Ontario" id="ABBRID0E4OBG" xlink:type="simple">BOLD</abbrev> NMMAN11-0404 <bold>G</bold><italic><tp:taxon-name><tp:taxon-name-part taxon-name-part-type="genus" reg="Chlidonoptera">C.</tp:taxon-name-part> <tp:taxon-name-part taxon-name-part-type="species" reg="lestoni">lestoni</tp:taxon-name-part></tp:taxon-name></italic>, paratype male, Tafo, Ghana (S. Poulain) <bold>H</bold><italic><tp:taxon-name><tp:taxon-name-part taxon-name-part-type="genus" reg="Chlidonoptera">C.</tp:taxon-name-part> <tp:taxon-name-part taxon-name-part-type="species" reg="chopardi">chopardi</tp:taxon-name-part></tp:taxon-name></italic>, male, San Pedro, Ivory Coast.</p></caption><graphic xmlns:xlink="http://www.w3.org/1999/xlink" xlink:href="zookeys-917-063-g004.jpg" position="float" orientation="portrait" xlink:type="simple" id="oo_387659.jpg"><uri content-type="original_file" xlink:type="simple">https://binary.pensoft.net/fig/387659</uri></graphic></fig></tp:treatment-sec><tp:treatment-sec sec-type="description" id="SECID0EBQBG"><title>Description.</title><p><bold>Male.</bold> General colour of the body green and pale yellow. Holotype: Body length (mm) 30.4; forewings length 27.5; hindwings length 25.6; pronotum length 6.3; prozone length 3.0; pronotum width 5.5; pronotum narrow width 2.0; head width 5.8; frons width 1.9; frons height 0.9; prothoracic coxae length 8.1; prothoracic femur length 9.8; mesothoracic femur length 8.0; mesothoracic tibia length 6.5; metathoracic tarsus length 5.2; metathoracic femur length 8.4; metathoracic tibia length 7.7; metathoracic tarsus length 6.2; anteroventral femoral spine count R12/L12; posteroventral femoral spine count R4/L4; anteroventral tibial spine count R13/L14; posteroventral tibial spine count R15/L16.</p><p><bold><italic>Head</italic></bold>: Oval with anteriorly protruding eyes; vertex arcuate with pronounced tubercles at the sides; prolongation of the bifid vertex; lower frons markedly concave, superior margin angles have a tubercle, raised lateral margins; the median region of third antennal segment is black.</p><p><bold><italic>Pronotum</italic></bold>: Presenting no special features in comparison with <italic><tp:taxon-name><tp:taxon-name-part taxon-name-part-type="genus" reg="Chlidonoptera">C.</tp:taxon-name-part> <tp:taxon-name-part taxon-name-part-type="species" reg="vexillum">vexillum</tp:taxon-name-part></tp:taxon-name></italic> and <italic><tp:taxon-name><tp:taxon-name-part taxon-name-part-type="genus" reg="Chlidonoptera">C.</tp:taxon-name-part> <tp:taxon-name-part taxon-name-part-type="species" reg="lestoni">lestoni</tp:taxon-name-part></tp:taxon-name></italic>. Pronotum slightly longer and wider than in other species with always two tubercles slightly directed forward, just above the supracoxal sulcus. Crenellated edges with tubercles of variable sizes. Greenish prozone in the centre and whitish on the sides. Green metazone except on the margin.</p><p><bold><italic><tp:taxon-name><tp:taxon-name-part taxon-name-part-type="genus" reg="Forelegs">Forelegs</tp:taxon-name-part></tp:taxon-name></italic></bold>: Legs very similar in their morphology and coloration to those of the other species previously cited. The anterior femora always with four discoidal spines, four posteroventral femoral spines, and 10–12 anteroventral femoral spines. Anterior tibia has 12–14 anteroventral tibial spines and 14–17 posteroventral tibial spines.</p><p><bold><italic>Meso- and metathoracic legs</italic></bold>: Legs very similar in their morphology and coloration to those of the other species previously cited.</p><p><bold><italic>Wings</italic></bold>: Forewing 23.6–30.2 mm in length, featuring the usual colour pattern for the genus, with a yellow spot contained between the two black arcs in a relatively large circle. Hindwings 24.9–27.3 mm long, hyaline, with basal region more or less yellow with red-brownish veins.</p><p><bold><italic>Abdomen</italic></bold>: It presents no special features in comparison with <italic><tp:taxon-name><tp:taxon-name-part taxon-name-part-type="genus" reg="Chlidonoptera">C.</tp:taxon-name-part> <tp:taxon-name-part taxon-name-part-type="species" reg="vexillum">vexillum</tp:taxon-name-part></tp:taxon-name></italic> and <italic><tp:taxon-name><tp:taxon-name-part taxon-name-part-type="genus" reg="Chlidonoptera">C.</tp:taxon-name-part> <tp:taxon-name-part taxon-name-part-type="species" reg="lestoni">lestoni</tp:taxon-name-part></tp:taxon-name></italic>. Laterally lobed abdominal segments. Subgenital plate more or less asymmetrical as in the other species; supraanal plate and cerci without special features.</p><p><bold><italic>Genitalia</italic></bold>: Same type of <italic><tp:taxon-name><tp:taxon-name-part taxon-name-part-type="genus" reg="Chlidonoptera">C.</tp:taxon-name-part> <tp:taxon-name-part taxon-name-part-type="species" reg="vexillum">vexillum</tp:taxon-name-part></tp:taxon-name></italic> with the posterior process of the ventral phallomere longer and thicker than in <italic><tp:taxon-name><tp:taxon-name-part taxon-name-part-type="genus" reg="Chlidonoptera">C.</tp:taxon-name-part> <tp:taxon-name-part taxon-name-part-type="species" reg="vexillum">vexillum</tp:taxon-name-part></tp:taxon-name></italic> and a ventral phallomere longer (Figures <xref ref-type="fig" rid="F5">5</xref>, <xref ref-type="fig" rid="F6">6</xref>).</p><fig id="F5" position="float" orientation="portrait"><object-id xmlns:xlink="http://www.w3.org/1999/xlink" content-type="doi" xlink:type="simple">10.3897/zookeys.917.39270.figure5</object-id><object-id xmlns:xlink="http://www.w3.org/1999/xlink" content-type="arpha" xlink:type="simple">F794E9EA-CE0F-5191-BC97-7B8B35E9AA47</object-id><label>Figure 5.</label><caption><p><italic><tp:taxon-name><tp:taxon-name-part taxon-name-part-type="genus" reg="Chlidonoptera">Chlidonoptera</tp:taxon-name-part> <tp:taxon-name-part taxon-name-part-type="species" reg="roxanae">roxanae</tp:taxon-name-part></tp:taxon-name></italic> sp. nov., holotype male, Genitalia. afa = phalloid apophysis; paa = apical processof left phallomere, titillator; bl = basal lobe of ventral phallomere; loa = membranous lobe; pda = primary distal process; sdpl = lateral secondary distal process; sdpm = median secondary distal process; <bold>vla</bold> = ventral lobe of ventral phallomere. Scale bars: 1.00 mm.</p></caption><graphic xmlns:xlink="http://www.w3.org/1999/xlink" xlink:href="zookeys-917-063-g005.jpg" position="float" orientation="portrait" xlink:type="simple" id="oo_387660.jpg"><uri content-type="original_file" xlink:type="simple">https://binary.pensoft.net/fig/387660</uri></graphic></fig><fig id="F6" position="float" orientation="portrait"><object-id xmlns:xlink="http://www.w3.org/1999/xlink" content-type="doi" xlink:type="simple">10.3897/zookeys.917.39270.figure6</object-id><object-id xmlns:xlink="http://www.w3.org/1999/xlink" content-type="arpha" xlink:type="simple">2EC9981B-43D3-58D3-87AA-09255B621A71</object-id><label>Figure 6.</label><caption><p>Differences between genitalia: left to right, <italic><tp:taxon-name><tp:taxon-name-part taxon-name-part-type="genus" reg="Chlidonoptera">C.</tp:taxon-name-part> <tp:taxon-name-part taxon-name-part-type="species" reg="lestoni">lestoni</tp:taxon-name-part></tp:taxon-name></italic>, <italic><tp:taxon-name><tp:taxon-name-part taxon-name-part-type="genus" reg="Chlidonoptera">C.</tp:taxon-name-part> <tp:taxon-name-part taxon-name-part-type="species" reg="vexillum">vexillum</tp:taxon-name-part></tp:taxon-name></italic>, and <italic><tp:taxon-name><tp:taxon-name-part taxon-name-part-type="genus" reg="Chlidonoptera">C.</tp:taxon-name-part> <tp:taxon-name-part taxon-name-part-type="species" reg="roxanae">roxanae</tp:taxon-name-part></tp:taxon-name></italic> sp. nov. Scale bar: 1.00 mm.</p></caption><graphic xmlns:xlink="http://www.w3.org/1999/xlink" xlink:href="zookeys-917-063-g006.jpg" position="float" orientation="portrait" xlink:type="simple" id="oo_387661.jpg"><uri content-type="original_file" xlink:type="simple">https://binary.pensoft.net/fig/387661</uri></graphic></fig></tp:treatment-sec><tp:treatment-sec sec-type="etymology" id="SECID0ERWBG"><title>Etymology.</title><p>This species is named in honour of my oldest daughter, Roxane, who was growing in her mother’s womb, while I was deep in the primary forest of the Central African Republic, for field work in February 2012.</p></tp:treatment-sec><tp:treatment-sec sec-type="DNA barcoding" id="SECID0EWWBG"><title>DNA barcoding.</title><p>Nineteen sequences were obtained from the 25 specimens sampled (Figure <xref ref-type="fig" rid="F7">7</xref>). <italic><tp:taxon-name><tp:taxon-name-part taxon-name-part-type="genus" reg="Chlidonoptera">C.</tp:taxon-name-part> <tp:taxon-name-part taxon-name-part-type="species" reg="roxanae">roxanae</tp:taxon-name-part></tp:taxon-name></italic> sp. nov. and <italic><tp:taxon-name><tp:taxon-name-part taxon-name-part-type="genus" reg="Chlidonoptera">C.</tp:taxon-name-part> <tp:taxon-name-part taxon-name-part-type="species" reg="vexillum">vexillum</tp:taxon-name-part></tp:taxon-name></italic> are distant enough from each other (9.4% between them), to allow us to consider them as two different species. BINs (Barcode Index Number) have been attributed to them: BIN: <abbrev xmlns:xlink="http://www.w3.org/1999/xlink" content-type="institution" xlink:title="Barcode of Life Project, Biodiversity Institute of Ontario" id="ABBRID0EWXBG" xlink:type="simple">BOLD</abbrev>: ACX2872 for <italic><tp:taxon-name><tp:taxon-name-part taxon-name-part-type="genus" reg="Chlidonoptera">C.</tp:taxon-name-part> <tp:taxon-name-part taxon-name-part-type="species" reg="roxanae">roxanae</tp:taxon-name-part></tp:taxon-name></italic> sp. nov. (mean intraspecific divergence 0.19%) and BIN: <abbrev xmlns:xlink="http://www.w3.org/1999/xlink" content-type="institution" xlink:title="Barcode of Life Project, Biodiversity Institute of Ontario" id="ABBRID0EGYBG" xlink:type="simple">BOLD</abbrev>: AAZ5470 for <italic><tp:taxon-name><tp:taxon-name-part taxon-name-part-type="genus" reg="Chlidonoptera">C.</tp:taxon-name-part> <tp:taxon-name-part taxon-name-part-type="species" reg="vexillum">vexillum</tp:taxon-name-part></tp:taxon-name></italic> (mean intraspecific divergence 0.76%). No fresh specimens of <italic><tp:taxon-name><tp:taxon-name-part taxon-name-part-type="genus" reg="Chlidonoptera">C.</tp:taxon-name-part> <tp:taxon-name-part taxon-name-part-type="species" reg="lestoni">lestoni</tp:taxon-name-part></tp:taxon-name></italic> were obtained for barcoding. Nuclear mitochondrial pseudogenes (numts) sometimes lead to the creation of different BINs, a problem which was not encountered here with the differences on the genitalia and the larger general morphology. PCR did not work for six specimens, presumably due to their condition, as they had to be relaxed in order to be mounted, or due to the preserving liquid. These specimens came from Cameroon, Gabon, Republic of the Congo, Tanzania, and Uganda.</p><fig id="F7" position="float" orientation="portrait"><object-id xmlns:xlink="http://www.w3.org/1999/xlink" content-type="doi" xlink:type="simple">10.3897/zookeys.917.39270.figure7</object-id><object-id xmlns:xlink="http://www.w3.org/1999/xlink" content-type="arpha" xlink:type="simple">387D233E-716C-5E42-BBCA-2E19625522F2</object-id><label>Figure 7.</label><caption><p>Barcode tree of <italic><tp:taxon-name><tp:taxon-name-part taxon-name-part-type="genus" reg="Chlidonoptera">Chlidonoptera</tp:taxon-name-part></tp:taxon-name></italic> from Central Africa created in <abbrev xmlns:xlink="http://www.w3.org/1999/xlink" content-type="institution" xlink:title="Barcode of Life Project, Biodiversity Institute of Ontario" id="ABBRID0EQZBG" xlink:type="simple">BOLD</abbrev> using a Neighbour-Joining analysis.</p></caption><graphic xmlns:xlink="http://www.w3.org/1999/xlink" xlink:href="zookeys-917-063-g007.jpg" position="float" orientation="portrait" xlink:type="simple" id="oo_387662.jpg"><uri content-type="original_file" xlink:type="simple">https://binary.pensoft.net/fig/387662</uri></graphic></fig></tp:treatment-sec></tp:taxon-treatment>
